# Supplementary material for: MTCH2 promotes BAX and BAK self-assembly and apoptotic pore growth
Source: Nat Struct Mol Biol. 2026 Apr 29;33(5):824–37. doi: 10.1038/s41594-026-01805-8 (PMC13186707; doi:10.1038/s41594-026-01805-8)
Supplement: Supplementary file 4 — Information about reagents, antibodies, cell lines, recombinant DNA, software and algorithms and primers with sources and identifiers. [file 41594_2026_1805_MOESM4_ESM.xlsx]

## Sheet: Antibodies
REAGENT or RESOURCE	SOURCE	IDENTIFIER
Antibodies
Rabbit polyclonal anti-BAX	Cell Signaling Technology	Cat#2772; RRID: AB_10695870
Rabbit monoclonal anti-BAX (D2E11)	Cell Signaling Technology	Cat#5023; RRID: AB_10557411
Rabbit polyclonal anti-GAPDH	abcam	Cat#ab9485; RRID: AB_307275
Goat polyclonal anti-Rabbit IgG-HRP	Jackson Immuno Research	Cat#111-035-003; RRID: AB_2313567
Goat polyclonal anti-Mouse IgG-HRP	Jackson Immuno Research	Cat# 115-035-003; RRID: AB_10015289
Goat polyclonal anti-Rabbit (AF633)	ThermoFisher	Cat#A-21070; RRID: AB_2535731
Rabbit monoclonal anti-Tom20 (D8T4N)	Cell Signaling Technology	Cat#42406; RRID: AB_2687663
Mouse anti-Cytc	BD Biosciences	Cat#556433; RRID: AB_396417
Mouse monoclonal anti-GAPDH (D4C6R)	Cell Signaling Technology	Cat#97166; RRID: AB_2756824
Rabbit monoclonal anti-pTBK1/NAK, (Ser172) (D52C2)1:1000 dilution	Cell Signaling Technology	Cat#5483; RRID: AB_10693472
Rabbit monoclonal anti-TBK1/NAK (D1B4)	Cell Signaling Technology	Cat#3504; RRID: AB_2255663
Rabbit monoclonal anti-STING (D2P2F)	Cell Signaling Technology	Cat#13647; RRID: AB_2732796
Mouse monoclonal anti-GFP	ThermoFischer	Cat#MA5-15256;RRID: AB_10979281
anti mouse IG-HRP	Dianova	Cat#115-035-166; RRID:AB_2338511
anti rabbit-HRP	Sigma	Cat#A6667; RRID:AB_258307
anti-GAPDH	Cell Signaling Technology	Cat#MAB374;RRID:AB_2107445
anti-MTCH2	Thermo Fisher)	Cat#PA5-88873; RRID:AB_2805186
anti-Phospho-Histone H2A.X	Cell Signaling Technology	Cat#2577; RRID:AB_2118010
anti-SMAC	Cell Signaling Technology	Cat#15108;RRID:AB_721554
anti-AF488-anti mouse	Thermofisher	Cat#A-11008; RRID:AB_143165
anti-Bak	Cell Signaling Technology	Cat#12105; RRID:AB_2716685
anti-Dlp1	BD Bioscience	Cat#611112; RRID:AB_398423
anti-Flag	Sigma	Cat#F3165; RRID:AB_259529
anti-Mtch2	Abcam	Cat#ab105527; RRID:AB_10866682
anti-Streptavidin-AF555	Thermofisher	Cat#S32355; RRID:AB_2571525
anti-Streptavidin-HRP	Thermofisher	Cat#21126
mouse monoclonal antibody against BAX 6A7	Thermo Fisher	Cat#MA5-14003;RRID:AB_10979735
anti-MTCH1	ThermoFisher	Cat#PA5100201; RRID:AB_2815731
Rabbit polyclonal to mtTFA - Mitochondrial Marker (TFAM)	abcam	Cat#ab131607; RRID:AB_11154693
β-Actin antibody	Santa Cruz	Cat#sc-47778; RRID:AB_626632
Anti-α-Tubulin antibody, Mouse monoclonal	Sigma	Cat#T6199; RRID:AB_477583
BID Antibody (Mouse Specific)	Cell Signaling Technology	Cat#2003S; RRID:AB_10694562

## Sheet: Reagents
REAGENT or RESOURCE	SOURCE	IDENTIFIER
Reagents
ABT-737	Hoelzel	Cat#HY-50907
S63845	Hoelzel	Cat#HY-100741
Q-VD-OPh	Hoelzel	Cat#HY-12305g
Staurosporine	LC laboratories (USA)	Cat#S3900
Janelia Fluor 633 HaloTag Ligand	Promega	Cat#GA1110
Streptavidin Magnetic Beads	ThermoFischer	Cat#88817
GFP Trap agarose beads	Chromotek	Cat#X336.1
XIRAN (SMA2:1)	Polyscope	Cat#SZ30010
Biotin	Sigma	Cat#B4501
Biotin phenol	Iris Biotech	Cat#LS-3500.0250
Caspase-Glo® 3/7 Assay System	Promega	Cat#G8091
Tetramethylrhodamine, Ethyl Ester, Perchlorate (TMRE)	ThermoFisher	Cat#T669
DRAQ7™ Dye	ThermoFisher	Cat#D15106
Annexin V, Alexa Fluor™ 647 conjugate	ThermoFisher	Cat#A23204
Duolink® In Situ Fluorescence Protocol, Duolink	Sigma	Cat#DUO92014
Gibco™ DMEM high glucose	Fisher Scientific	Cat#11500416
MitoTracker deep red	ThermoFisher	Cat#M22426
Lysophosphatidic acid	Fisher Scientific	BML-LP100
Delipidated FBS	Bio&SELL GmbH	FCS.LFS.0100
Ponceau S	ThermoFisher	Cat#5938.2
Hoechst33342	ThermoFisher	Cat#62249
Polybrene Infection/Transfection Reagent	Sigma-Aldrich (Germany)	Cat#TR-1003-G
Gateway™ LR Clonase™ II Enzyme mix	Fisher Scientific	Cat#10134992
Polyethylenimine, Linear, MW 25000, Transfection Grade (PEI 25K™)	Polysciences	Cat#23966-100
Color Prestained Protein Standard, Broad Range (10-250kDa)	NEB	Cat#P7719
Geneticin™ Selective Antibiotic (G418 Sulfate) (50 mg/mL)	ThermoFisher	Cat#10131035
Opti-MEM™ I Reduced Serum Medium, no phenol red	ThermoFisher	Cat#11058021
FBS	ThermoFisher	Cat#10270106
16% Paraformaldehyde	Fisher Scientific	Cat#28908
DIGITONIN	Merck	D141-100MG
cOmplete™, Mini, EDTA-free Protease Inhibitor Cocktail	Sigma	Cat#11836170001
Triton® X 100, 1 l	Roth	Cat#6683.1
Puromycin dihydrochloride from Streptomyces alboniger	Sigma	P8833-25MG
(+)-Sodium L-ascorbate	Sigma	A7631-100G
Sodium azide	Sigma	S2002-100G
Trolox (6-hydroxy-2,5,7,8-tetramethylchroman-2-carboxylic acid)	Sigma	238813-5g

## Sheet: Cell lines
REAGENT or RESOURCE	SOURCE	IDENTIFIER
Experimental models: Cell lines
U2OS wt	Gift from S. Tait, Glasgow	doi.org/10.15252/embj.201899238
U2OS MTCH2 -/- (U2OS MTCH2 KO)	This manuscript	N/A
U2OS BAK -/- KO (U2OS BAK KO)	Gift from S. Tait, Glasgow	doi.org/10.15252/embj.201899238
U2OS BAK -/- BAX -/- DKO (U2OS BAK DKO)	Gift from S. Tait, Glasgow	doi.org/10.15252/embj.201899238
U2OS BAK -/- KO GFPBAK (U2OS BAK KO GFPBAK)	This manuscript	N/A
U2OS BAK -/- KO GFPBAK (U2OS BAK KO GFPBAK) MTCH2 KO	This manuscript	N/A
U2OS BAK -/- KO GFPBAK (U2OS BAK KO GFPBAK) MTCH1 KO	This manuscript	N/A
U2OS BAK -/- BID -/- KO GFPBAK (U2OS BAK KO GFPBAK) BID KO	This manuscript	N/A
U2OS BAK -/- BID -/- KO GFPBAK (U2OS BAK KO GFPBAK) BID KO MTCH2 KO	This manuscript	N/A
U2OS NUP96-mEGFP	Available from CLS cell lines service GmbH	Cat#300174
Hela wt	ATCC	Cat#CCL2
Hela Bax-/- BAK -/- DKO	Georg Hacker lab	doi:10.15252/embj.2018100907
Hela MTCH2 KO	This manuscript	N/A
MEF wt	Gift from Atan Gross lab	doi: 10.1038/s41467-018-07519-w
MEF MTCH2 KO	Gift from Atan Gross lab	doi: 10.1038/s41467-018-07519-w
MEF MTCH2 KO MTCH2 KI	This manuscript	N/A
Helicobacter Pylori strain G27	Gift from Wolfgang Fischer and Rainer Haas, LMU Munich	10.15252/embj.2018100907
AGS wt	Sigma Aldrich	89090402-1VL
AGS MTCH2 -/- (AGS MTCH2 KO)	This manuscript	N/A
MEF BAX -/- BAK -/- KO (MEF BAX BAK DKO)	Gift from Villunger lab	N/A
AGS BAX -/- BAK -/- KO (AGS BAX/BAK DKO)	doi: 10.1038/s41418-022-01009-9	N/A

## Sheet: Recombinant DNA
REAGENT or RESOURCE	SOURCE	IDENTIFIER
Recombinant DNA
pcDNA3_Smac1-60_mCherry	Gift from S. Tait, Glasgow	doi.org/10.15252/embj.201899238
mTagBFP2-TOMM20-N-10	Addgene	Cat#55328
pEGFP-A206K_BAX_C1 (mEGFP-BAX)		doi: 10.1016/j.molcel.2022.01.008.
pEGFP_A206K_BAK_C1 (mEGFP-BAK)	Previous study	doi: 10.1016/j.molcel.2022.01.008.
pEGFP-Tfam-GFP	Previous study	doi: 10.1016/j.molcel.2022.01.008.
pEGFP-Flag-APEX2-BAX	Previous study	doi: 10.1016/j.molcel.2022.01.008.
pEGFP-Flag-APEX2-BAK	Previous study	doi: 10.1016/j.molcel.2022.01.008.
pEGFP-Flag-APEX2-Drp1	This manuscript	N/A
pAcGFP-C1-RA-BAX	Previous study	doi: 10.1016/j.molcel.2022.01.008.
pAcGFP-C1-GB-MTCH2	This manuscript	N/A
Human MTCH2-mCherry pcDNA3.1	This manuscript	N/A
Human MTCH2 D189R-mCherry pcDNA3.1	This manuscript	N/A
pEGFP-A206K_BAX_C1 T173STOP (mEGFP-BAX DC)	This manuscript	N/A
pEGFP_A206K_BAK_C1 I188STOP (mEGFP-BAK DC)	This manuscript	N/A
Crispr/CAS9 BFP	Addgene	Cat# 64323
Crispr/CAS9 BFP hMTCH2 KO	This manuscript	N/A
pLenti mouse MTCH2	This manuscript	N/A
Mtch2_OMu14693D_pcDNA3.1+/C- (K)-DYK)	Horizon	OMu14693D
Halo-TOMM20-N-10	Addgene	Cat#123284
pCAGGs-BFP	Addgene	Plasmid #127348
mitoBFP	Provided by Dr. Gia Voeltz lab	N/A
Mtch2-GB	Mtch2 cDNA was introduced into pEGFP-GB-N2 using NheI and SalI enzymes	N/A
RA-Bak	Bak cDNA was introduced into pAcGFP-C1-RA using SacI and EcoRI enzymes	N/A
RA-Bax	Bax cDNA was introduced into pAcGFP-C1-RA using SacI and EcoRI enzymes	N/A
APEX2-Bak (Flag-APEX2-Bak-Stop)	Bak cDNA was introduced into APEX2-Tubulin vector (addgene: 66171) using XhoI and BamHI enzymes	N/A
APEX2-Bax (Flag-APEX2-Bax-Stop)	Bax cDNA was introduced into APEX2-Tubulin vector (addgene: 66171) using XhoI and XbaI enzymes	N/A
Smac-GFP	Stephen W. Tait	N/A
TFAM-RED	Stephen W. Tait	N/A
Gateway™ pENTR™ 11 Dual Selection Vector	Thermo Fisher	Cat#A10467
pLenti CMV Puro DEST (w118-1)	Addgene	Plasmid #17452
pU6-(BbsI)_CBh-Cas9-T2A-BFP	Addgene	Plasmid #64323

## Sheet: Software and Algorithms
REAGENT or RESOURCE	SOURCE	IDENTIFIER
Software and algorithms
ImageJ/FIJI	doi: 10.1038/nmeth.2019	https://imagej.net/software/fiji/
GraphPad Prism 5.0	GraphPad	https://www.graphpad.com/scientific-software/prism/
Origin	OriginLab Corporation	OriginLab Corporation
Python	https://www.python.org/	N/A
Anaconda	https://www.anaconda.com/	N/A
Git	https://github.com	N/A
Biorender	Biorender	N/A
CellLocator	https://github.com/MichaelVorndran/CellLocator/releases/tag/V1.0.1	N/A

## Sheet: Primers
REAGENT or RESOURCE	SOURCE	IDENTIFIER
Primers
BID_KO_gRNA_Fw	Previous study, doi: 10.15252/embj.2021108690	caccGCTCATCGTAGCCCTCCCAC
BID_KO_gRNA_Rv	Previous study, doi: 10.15252/embj.2021108690	aaacGTGGGAGGGCTACGATGAGC
MTCH2 KO_gRNA_Fw	This manuscript	caccGAGCACATTGCCAGTATCGAT
MTCH2 KO_gRNA_Rv	This manuscript	aaacATCGATACTGGCAATGTGCTc
MTCH1 KO_gRNA_Fw	This manuscript	caccGTACCCCGAGTCACAGTAGAG
MTCH1 KO_gRNA_Rv	This manuscript	aaacCTCTACTGTGACTCGGGGTAC
Mouse mtDNA CytB Fw	Previous study, doi.org/10.1038/s41420-022-01046-w	GCTTTCCACTTCATCTTACCATTTA
Mouse mtDNA CytB rv	Previous study, doi.org/10.1038/s41420-022-01046-w	TGTTGGGTTGTTTGATCCTG
Mouse Non-NUMT Fw	Previous study, doi: 10.1038/s41586-018-0372-z	CTAGAAACCCCGAAACCAAA
Mouse Non-NUMT Rv	Previous study, doi: 10.1038/s41586-018-0372-z	CCAGCTATCACCAAGCTCGT
Mouse Dloop Fw	Previous study, doi.org/10.1038/s41420-022-01046-w	AATCTACCATCCTCCGTGAAACC
Mouse Dloop Rv	Previous study, doi.org/10.1038/s41420-022-01046-w	TCAGTTTAGCTACCCCCAAGTTTAA
Mouse S16S Fw	Previous study, doi.org/10.1038/s41420-022-01046-w	CACTGCCTGCCCAGTGA
Mouse S16S Rv	Previous study, doi.org/10.1038/s41420-022-01046-w	ATACCGCGGCCGTTAAA
