# Supplementary material for: MTCH2 promotes BAX and BAK self-assembly and apoptotic pore growth
Source: Nat Struct Mol Biol. 2026 Apr 29;33(5):824–37. doi: 10.1038/s41594-026-01805-8 (PMC13186707; doi:10.1038/s41594-026-01805-8)
Supplement: Supplementary file 5 — Light microscopy reporting table containing information about hardware, quality control, methodology, acquisition and image processing. [file 41594_2026_1805_MOESM5_ESM.xlsx]

## Sheet: Light microscopy
Light microscopy reporting table
Please fill out each cell as directed, instructions in italics can be deleted as you complete each cell.
Hardware	Zeiss LSM980 Airyscan 2	TCS SP8 gSTED 3X, Leica Microsystems
Instrument and Camera	BiG.2 GaAsP-PMT detector (Hamamatsu)	HyD detector (Leica Microsystems)			Please state here the imaging modality, make and model of the microscope, and make and model of the camera.
Resolution	63x/1.4 oil immersion objective	Plan-Apochromat 63x/1.4 oil immersion objective			Please list the type, magnification, and numerical aperture of the objective lenses.
Filters and Light Sources	White Light Laser (WLL), QUASAR (spectral detection unit)	White Light Laser (WLL), spectral detection (Prisma/Grating + HyD/PMT)			Please list the wavelength of laser lines and/or illumination source and filter sets.
Quality Control
Is this the first report of the instrument? If yes, response to the below points is required and providing validation data is encouraged.
Yes
No	X
For all instruments, confirm that the following quality control processes were run:
n/a	Confirmed
	X	Field homogeneity is assessed.
	X	Illumination power stability is tested.
	X	Stage drift is assessed.
	X	Camera/detector noise is measured.
Methodology
Sample preparation and imaging	Cells were measured in DMEM High Glucose with 10% FBS & Pen/Strep at 37°C & 5% CO2
Fluorophores	Supplier	Catalog number	Excitation wavelength (nm)	Emission wavelength (nm)	Please list all fluorophores and dyes used, as applicable, provide supplier name, catalog number. Please list wavelengths used for excitation and emission for each fluorophore.
Alexa-488	Invitrogen	A10254	490	525
Alexa-555	Invitrogen	A20346	553	568
Hoechst 33342	Invitrogen	H3570	350-355	461
GFP			488	510
mCherry			587	610
TMRE	Invitrogen	11560796	549	574
mitoBFP	Addgene	49151	383	448
CAGG-BFP	Addgene	127348	383	448
RFP (TFAM-RED)	Stephen Tait group		555	583
Janelia Fluor® 635 HaloTag® Ligand	Promega	HT1050	635	652
DRAQ7	Invitrogen	D15106	644	694
mVenus (Scal-L1)			515	528
Acquisition	Zeiss LSM980 Airyscan 2	TCS SP8 gSTED 3X, Leica Microsystems
Software	Zen Blue 3.13	LAS X		Please list exact versions. For custom code that has been deposited into a community repository, provide accession details.
Enhancements				Describe image enhancements done at acquisition.
Imaging parameters	380 ns	400 ns		Describe the exposure times/pixel dwell times.
Size	Z-stacks of 8 images (44,9 µm x 44,9 µm at 1024x1024 pixel) were collected with an interval of 0,3 µm for a total of 2 µm	Z-stacks of 8 images (46,13 µm x 46.13 µm at 1024x1024) were collected with an interval of 0,3 µm for a total of 2 µm		Please list the image pixel/voxel size.
Image Processing
Software	ImageJ 1.54g, https://github.com/jaufdermauer/stoichiometry_analysis	Please list exact versions. For custom code that has been deposited into a community repository, provide accession details.
Workflow	ImageJ was used to find the time of losing TMRE, stoichometry_analysis was then used to determine foci brightness as described in the GitHub	Please describe the workflow sequentially and list any parameters changed from default. Explain processing analyses, such as the type of deconvolution, surface and volume rendering, gamma changes, filtering, thresholding and projection.
