# Supplementary material for: MTCH2 promotes BAX and BAK self-assembly and apoptotic pore growth
Source: Nat Struct Mol Biol. 2026 Apr 29;33(5):824–37. doi: 10.1038/s41594-026-01805-8 (PMC13186707; doi:10.1038/s41594-026-01805-8)
Supplement: Supplementary file 6 — P values comparing wt and MTCH2-KO cells at the indicated time points calculated using an unpaired, two-sided, Welch-corrected t-test. [file 41594_2026_1805_MOESM6_ESM.xlsx]

## Sheet: Figure 3c
KO1			KO7
	pvalue vs wt			pvalue vs wt
time	welch		time	welch
0	0.00344833		0	0.635651
10	0.00119462		10	0.231373
20	1.27355e-05		20	0.0647724
30	3.77479e-06		30	0.0307014
40	9.35527e-05		40	0.0776367
50	0.00532411		50	0.109879
60	0.0193756		60	0.167942
70	0.063815		70	0.0867869
80	0.157499		80	0.122566
90	0.255729		90	0.0750986
100	0.330195		100	0.0484099
110	0.220708		110	0.038103

## Sheet: Figure 3d
KO1			KO7
	pvalue vs wt			pvalue vs wt
time	welch		time	welch
0	0.000939511		0	0.228938
10	0.000120477		10	0.0482158
20	2.69105e-08		20	0.00213333
30	2.10313e-09		30	0.000456509
40	4.79296e-08		40	0.00130328
50	2.9632e-06		50	0.000891915
60	5.80031e-05		60	0.00363775
70	0.000139706		70	0.00631774
80	0.00165371		80	0.0268874
90	0.00556832		90	0.0108099
100	0.00441494		100	0.0143516
110	0.00315038		110	0.0834275
