# Supplementary material for: MTCH2 promotes BAX and BAK self-assembly and apoptotic pore growth
Source: Nat Struct Mol Biol. 2026 Apr 29;33(5):824–37. doi: 10.1038/s41594-026-01805-8 (PMC13186707; doi:10.1038/s41594-026-01805-8)
Supplement: Supplementary file 8 — Statistical source data. [file 41594_2026_1805_MOESM8_ESM.xlsx]

## Sheet: Figure S2D
Rep1								Rep2								Rep3
time (min)	ko	SD	wt	SD	ko + WT	SD		time (min)	ko	SD	wt	SD	ko + WT	SD		time (min)	ko	SD	wt	SD	ko + WT	SD
0	1	0	1	0	1	0		0	1	0	1	0	1	0		0	1	0	1	0	1	0
10	1.05376	0.19378	0.772135	0.169411	0.82936	0.194456		10	1.0134	0.0936235	1.0046	0.137908	0.667961	0.249932		10	1.08715	0.0913794	1.09613	0.136998	0.997161	0.18961
20	1.07554	0.151686	0.629487	0.397644	0.581722	0.182946		20	0.902079	0.173831	1.04321	0.127167	0.4616	0.249899		20	1.10328	0.237515	1.02091	0.17517	1.03933	0.404437
30	0.997443	0.316772	0.403142	0.368621	0.421636	0.23322		30	0.93331	0.198094	0.866891	0.381516	0.62732	0.344846		30	0.793637	0.2281	0.796825	0.34261	0.782098	0.498924
40	0.713702	0.356723	0.249548	0.268606	0.400408	0.289305		40	0.758082	0.200125	0.658756	0.463678	0.414145	0.233752		40	0.86986	0.390438	0.856982	0.363223	0.639105	0.454574
50	0.396258	0.292374	0.147019	0.142484	0.394267	0.285331		50	0.707921	0.447348	0.478231	0.511025	0.526165	0.360035		50	0.882086	0.497678	0.833229	0.389529	0.490617	0.446873
60	0.373551	0.306136	0.093136	0.0992123	0.357909	0.265772		60	0.509452	0.395777	0.422127	0.564311	0.433986	0.296822		60	0.823939	0.504567	0.705623	0.412386	0.346927	0.340102
70	0.235097	0.217571	0.0623924	0.0627755	0.208025	0.18727		70	0.482303	0.550832	0.320022	0.540183	0.334922	0.2402		70	0.807042	0.541803	0.62925	0.433926	0.265471	0.159421
80	0.129447	0.116545	0.0432633	0.052959	0.349023	0.250057		80	0.29784	0.354481	0.218389	0.296172	0.223764	0.110803		80	0.699064	0.539864	0.503182	0.41888	0.218298	0.146628
90	0.0489685	0.0580045	0.03741	0.0518469	0.298229	0.218678		90	0.275426	0.350711	0.159145	0.171936	0.170714	0.0940734		90	0.594389	0.468382	0.397436	0.347555	0.190643	0.103587
100	0.380182	0.234432	0.257001	0.297105	0.320077	0.243603		100	0.246753	0.331598	0.114448	0.0991952	0.238979	0.110667		100	0.51096	0.488904	0.302146	0.286203	0.190583	0.0900311
110	0.296302	0.219267	0.304829	0.382933	0.254006	0.192316		110	0.208697	0.298397	0.0920548	0.0744761	0.212643	0.104045		110	0.465455	0.459432	0.26733	0.227657	0.166714	0.0848848
combined
time (min)	ko	SD	wt	SD	ko + WT	SD
0	1	0	1	0	1	0
10	1.05143	0.126261	0.95762	0.148106	0.831494	0.211333
20	1.02697	0.187677	0.89787	0.233327	0.694216	0.279094
30	0.90813	0.247655	0.688953	0.364249	0.610351	0.358997
40	0.780548	0.315762	0.588428	0.365169	0.484553	0.325877
50	0.662088	0.412467	0.48616	0.347679	0.47035	0.36408
60	0.568981	0.40216	0.406962	0.358637	0.379607	0.300899
70	0.508147	0.436735	0.337222	0.345628	0.269473	0.19563
80	0.375451	0.336963	0.254945	0.256004	0.263695	0.169163
90	0.306261	0.292366	0.197997	0.190446	0.219862	0.138779
100	0.379298	0.351645	0.224531	0.227501	0.24988	0.1481
110	0.323485	0.325699	0.221405	0.228356	0.211121	0.127082

## Sheet: Figure S2E
Rep1								Rep2								Rep3
time (min)	ko	SD	wt	SD	ko + WT	SD		time (min)	ko	SD	wt	SD	ko + WT	SD		time (min)	ko	SD	wt	SD	ko + WT	SD
0	3.11288	1.16109	0.942309	0.406422	2.60168	2.85565		0	0.761186	0.177577	0.796561	0.201223	2.60113	3.568		0	1.0327	0.896806	0.947468	0.37806	1.90899	2.9178
10	3.41321	0.77345	1.2567	0.459712	2.61612	1.99678		10	0.716151	0.246099	0.790237	0.301911	2.47102	3.34554		10	1.17549	0.734921	0.920236	0.377131	2.60168	2.85565
20	3.10483	0.792338	2.24165	2.15639	3.87044	2.88304		20	0.819401	0.260085	0.729834	0.364647	1.65569	1.72905		20	0.923886	0.458645	0.861102	0.419154	2.61612	1.99678
30	3.41174	0.766764	2.5235	1.75465	3.10238	1.58072		30	0.805509	0.246028	1.03923	0.364003	1.85377	1.47408		30	2.96919	1.9469	2.66171	1.22398	3.87044	2.88304
40	4.0939	1.10062	2.27557	1.38403	4.12872	1.94509		40	1.03711	0.390553	2.08997	1.21674	2.29061	1.9662		40	2.33401	1.67149	1.72652	1.04302	3.10238	1.58072
50	4.57056	1.03368	2.64383	1.72369	4.73335	1.97881		50	0.76047	0.328059	1.57328	1.07229	2.42663	1.91132		50	1.45818	1.14818	2.35244	1.99776	4.12872	1.94509
60	7.46257	1.7736	3.08924	1.45249	4.43313	1.60775		60	1.01656	0.3078	2.09367	1.14877	2.82367	2.27054		60	1.70623	2.36195	2.29041	1.83523	4.73335	1.97881
70	5.37122	1.48214	3.73262	2.95784	3.87494	2.21017		70	0.835555	0.342742	2.07315	1.19656	2.90404	2.3219		70	1.67533	1.51041	2.31129	1.70436	4.43313	1.60775
80	4.84665	2.00754	4.22114	2.86887	5.07233	1.75523		80	1.49582	0.855143	5.01849	2.85084	2.94395	2.10444		80	1.97471	1.96733	2.71048	2.23156	3.87494	2.21017
90	5.77581	2.21759	3.72036	1.86695	4.05093	0.959797		90	1.43409	0.917511	4.41388	2.25081	4.94866	2.77832		90	2.27898	1.81165	2.16088	1.62383	5.07233	1.75523
100	9.38136	1.72219	2.76535	0.894263	4.85274	1.91401		100	1.2669	0.606971	3.14744	1.63263	4.18051	2.24476		100	2.4598	1.68059	2.7258	2.21882	4.05093	0.959797
110	8.65159	2.06918	2.67728	1.01827	4.69333	1.53272		110	1.06722	0.469486	2.82018	1.78177	4.24731	2.31059		110	2.55595	1.51407	2.62646	1.87545	4.85274	1.91401
combined normalized to wt
time (min)	ko	SD	wt	SD	ko + WT	SD
0	1.82656	0.832163	1	0.366933	2.6474	3.47739
10	1.97475	0.653108	1.10454	0.423906	2.8622	3.05173
20	1.80473	0.562501	1.4267	1.0945	3.03098	2.46018
30	2.67518	1.10176	2.31707	1.24431	3.28573	2.21038
40	2.77888	1.17731	2.26779	1.35642	3.5445	2.04442
50	2.52731	0.934329	2.44554	1.78449	4.20226	2.17218
60	3.79154	1.65406	2.78197	1.6515	4.46338	2.18033
70	2.93414	1.24158	3.0216	2.18094	4.17375	2.28557
80	3.0961	1.79799	4.44848	2.95989	4.42655	2.25952
90	3.53228	1.84145	3.8324	2.13733	5.23833	2.04492
100	4.87953	1.49265	3.21575	1.76661	4.87064	1.9054
110	4.56933	1.50864	3.02416	1.74047	5.13464	2.14318

## Sheet: Figure S2F
Rep1								Rep2								Rep3
time (min)	ko	SD	wt	SD	ko + WT	SD		time (min)	ko	SD	wt	SD	ko + WT	SD		time (min)	ko	SD	wt	SD	ko + WT	SD
0	9.1	3.11288	13.5	3.04138	11.8	7.98499		0	5.3	1.00499	7	1.26491	15.4444	16.1666		0	10.4545	3.55128	8.8	2.4	11.2	7.97245
10	9.5	3.41321	14.1	3.41906	13	8.79773		10	5.3	1.48661	7.5	1.62788	15.2222	16.5111		10	10.8182	2.9486	9.2	2.67582	11.8	7.98499
20	9.4	3.10483	21.4	10.2098	14.9	8.99389		20	5.4	1.11355	7.4	1.56205	12.4444	11.7673		20	10.7273	3.93333	9.3	2.83019	13	8.79773
30	9.6	3.41174	23.3	11.109	17.9	7.84156		30	5.1	0.943398	8	2.48998	13.7778	11.2524		30	10.4545	4.63904	10.7	4.02616	14.9	8.99389
40	9.8	4.0939	21.8	10.7499	19.4	7.0739		40	5.8	1.46969	10.9	5.10784	15.8889	12.5472		40	10.9091	5.36749	12.5	6.23298	17.9	7.84156
50	8.9	4.57056	22.9	10.2708	20.1	6.84763		50	6.9	2.50799	14.5	7.77496	17.2222	12.8043		50	12.3636	6.34282	15.6	9.96193	19.4	7.0739
60	11.9	7.46257	23	9.44458	20.9	6.42573		60	6.7	1.84662	14.9	7.7	18.7778	12.2		60	13.2727	7.90961	16.4	9.30806	20.1	6.84763
70	10.5	5.37122	22.3	9.32792	20.8	5.7931		70	7.1	2.50799	18.1	9.59635	18.6667	11.1056		70	14.0909	8.1403	18.5	9.7391	20.9	6.42573
80	10.9	4.84665	22.4	9.13455	21.9	6.10655		80	7	2.96648	17	8.78635	20.1111	10.5351		80	15.7273	9.08636	18.9	10.2611	20.8	5.7931
90	10.2	5.77581	22	8.53229	21.8	5.56417		90	8.2	3.57211	18.7	9.1657	18.7778	9.19877		90	17.4545	9.09909	19.3	10.6588	21.9	6.10655
100	17.7	9.38136	30.3	9.46626	22.3	6.5123		100	8.9	3.5623	19.9	9.27847	20.6667	9.18937		100	18.3636	8.69977	19.8	10.7313	21.8	5.56417
110	18.5	8.65159	31.2	9.4	22.5	6.3914		110	9.5	3.64005	20.7	9.31719	19.6667	9.21352		110	19.5455	8.55319	20.2	10.7592	22.3	6.5123
combined
time (min)	ko	SD	wt	SD	ko + WT	SD
0	8.28485	2.55638	9.76667	2.23543	12.8148	10.708
10	8.53939	2.61614	10.2667	2.57425	13.3407	11.0979
20	8.50909	2.71724	12.7	4.86735	13.4481	9.85297
30	8.38485	2.99806	14	5.87505	15.5259	9.36263
40	8.83636	3.64369	15.0667	7.36357	17.7296	9.15422
50	9.38788	4.47379	17.6667	9.33591	18.9074	8.90861
60	10.6242	5.7396	18.1	8.81755	19.9259	8.49111
70	10.5636	5.33984	19.6333	9.55446	20.1222	7.77479
80	11.2091	5.63316	19.4333	9.394	20.937	7.47824
90	11.9515	6.149	20	9.45226	20.8259	6.9565
100	14.9879	7.21448	23.3333	9.82533	21.5889	7.08861
110	15.8485	6.94828	24.0333	9.82546	21.4889	7.3724

## Sheet: Figure S2G
Rep1					Rep2					Rep3					Rep4
time (min)	KO	WT	KO + MTCH2 WT		time (min)	KO	WT	KO + MTCH2 WT		time (min)	KO	WT	KO + MTCH2 WT		time (min)	KO	WT
0	0	9	8		0	4	7	6		0	1	6	8		0	3	7
10	4	1	2		10	0	1	2		10	3	3	2		10	3	3
20	1	0	0		20	4	1	0		20	2	1	0		20	1	0
30	0	0	0		30	2	0	1		30	2	0	0		30	0	0
cumulative
time (min)					time (min)					time (min)					time (min)
0	0	0.9	0.8		0	0.4	0.7	0.666667		0	0.111111	0.6	0.8		0	0.333333	0.7
10	0.4	1	1		10	0.4	0.8	0.888889		10	0.444444	0.9	1		10	0.666667	1
20	0.5	1	1		20	0.8	0.9	0.888889		20	0.666667	1	1		20	0.777778	1
30	0.5	1	1		30	1	0.9	1		30	0.888889	1	1		30	0.777778	1
combined cumulative
time (min)	KO	SD	WT	SD	KO + MTCH2 WT	SD
0	0.211111	0.162161	0.725	0.108972	0.755556	0.0628539
10	0.477778	0.110554	0.925	0.0829156	0.962963	0.0523783
20	0.686111	0.118732	0.975	0.0433013	0.962963	0.0523783
30	0.791667	0.185821	0.975	0.0433013	1	0

## Sheet: Figure S2H
WT
Rep1						Rep2						Rep 3
time (min)	delip	SD	delip + LPA	SD		time (min)	delip	SD	delip + LPA			time (min)	delip	SD	delip + LPA	SD
0	1	0	1	0		0	1	0	1	0		0	1	0	1	0
10	0.740468	0.197737	0.745499	0.0953989		10	0.740468	0.197737	0.745499	0.0953989		10	0.811614	0.13239	0.712052	0.126147
20	0.617322	0.3785	0.575536	0.336648		20	0.617322	0.3785	0.575536	0.336648		20	0.938329	0.508831	0.574125	0.243278
30	0.268197	0.213608	0.303783	0.216995		30	0.268197	0.213608	0.303783	0.216995		30	0.594045	0.464696	0.437008	0.278503
40	0.301492	0.217083	0.255195	0.183312		40	0.301492	0.217083	0.255195	0.183312		40	0.438643	0.346495	0.345324	0.257996
50	0.255924	0.125999	0.213645	0.122045		50	0.255924	0.125999	0.213645	0.122045		50	0.376134	0.235073	0.27404	0.161573
60	0.163024	0.0713244	0.167098	0.0969709		60	0.163024	0.0713244	0.167098	0.0969709		60	0.338555	0.164665	0.267392	0.190331
70	0.196439	0.0785503	0.168124	0.0842343		70	0.196439	0.0785503	0.168124	0.0842343		70	0.318416	0.130282	0.232858	0.133446
80	0.216257	0.08345	0.175865	0.0878748		80	0.216257	0.08345	0.175865	0.0878748		80	0.322024	0.131745	0.211081	0.106152
90	0.218692	0.0760665	0.183281	0.0782028		90	0.218692	0.0760665	0.183281	0.0782028		90	0.305898	0.141235	0.189438	0.101827
100	0.230506	0.0824123	0.171903	0.0797244		100	0.230506	0.0824123	0.171903	0.0797244		100	0.309927	0.131424	0.186236	0.106676
110	0.210991	0.0786716	0.159337	0.064733		110	0.210991	0.0786716	0.159337	0.064733		110	0.305137	0.134372	0.176522	0.118143
combined
time (min)	delip	SD	delip + LPA	SD
0	1	0	1	0
10	0.764183	0.175954	0.73435	0.105648
20	0.724324	0.421943	0.575066	0.305525
30	0.376813	0.297304	0.348192	0.237498
40	0.347209	0.26022	0.285238	0.208207
50	0.295994	0.162357	0.233777	0.135221
60	0.221534	0.102438	0.200529	0.128091
70	0.237098	0.0957944	0.189702	0.100638
80	0.251513	0.0995483	0.187604	0.0939673
90	0.24776	0.0977895	0.185333	0.0860777
100	0.256979	0.0987496	0.176681	0.0887082
110	0.242373	0.0972382	0.165065	0.0825365
MTCH2 KO
Rep1						Rep2						Rep3
time (min)	delip	SD	delip + LPA	SD		time (min)	delip	SD	delip + LPA	SD		time (min)	delip	SD	delip + LPA	SD
0	1	0	1	0		0	1	0	1	0		0	1	0	1	0
10	0.839928	0.105707	0.828201	0.145934		10	0.845595	0.117464	0.739885	0.22713		10	1.475	0.389684	1.13515	0.394581
20	0.703917	0.293501	0.493819	0.161774		20	0.594945	0.203983	0.490889	0.296502		20	1.46504	0.345426	1.03539	0.355324
30	0.452092	0.209814	0.417617	0.173532		30	0.472848	0.242201	0.270459	0.201572		30	1.39934	0.556619	0.718984	0.380305
40	0.253481	0.177194	0.256117	0.114347		40	0.32207	0.180174	0.245334	0.190323		40	1.07559	0.578529	0.620035	0.401479
50	0.210858	0.136753	0.223757	0.0964734		50	0.348764	0.198187	0.119987	0.0962293		50	0.536803	0.454988	0.397878	0.331598
60	0.16467	0.108763	0.190078	0.0973875		60	0.338759	0.177555	0.154178	0.10808		60	0.449324	0.606444	0.255629	0.193744
70	0.152082	0.0962135	0.178498	0.0780587		70	0.205227	0.0711887	0.119584	0.0872951		70	0.235551	0.29896	0.183282	0.155552
80	0.115615	0.0665733	0.148273	0.0725723		80	0.265607	0.113245	0.146341	0.0913583		80	0.276111	0.35043	0.207732	0.169229
90	0.0686569	0.0431607	0.117592	0.0756153		90	0.200787	0.0873341	0.134665	0.0744034		90	0.333539	0.44526	0.180856	0.138375
100	0.102031	0.0751947	0.128325	0.0648157		100	0.177655	0.067111	0.133975	0.0690897		100	0.334162	0.4599	0.151493	0.121094
110	0.0973137	0.072384	0.132876	0.0649516		110	0.223149	0.111199	0.126952	0.055279		110	0.264588	0.371049	0.12594	0.0883913
combined
time (min)	delip	SD	delip + LPA	SD
0	1	0	1	0
10	1.05351	0.204285	0.901079	0.255882
20	0.921301	0.28097	0.673365	0.2712
30	0.77476	0.336211	0.46902	0.251803
40	0.550381	0.311966	0.373829	0.235383
50	0.365475	0.263309	0.247207	0.174767
60	0.317584	0.297587	0.199962	0.13307
70	0.19762	0.155454	0.160455	0.106969
80	0.219111	0.176749	0.167448	0.111053
90	0.200994	0.191918	0.144371	0.0961312
100	0.204616	0.200735	0.137931	0.085
110	0.195017	0.184877	0.12859	0.0695406
	0	0	0	0

## Sheet: Figure S2I
WT
Rep1						Rep2						Rep3
time (min)	delip	SD	delip + LPA	SD		time (min)	delip	SD	delip + LPA	SD		time (min)	delip	SD	delip + LPA	SD
0	1.82747	1.04695	0.98172	0.501502		0	1	0	0.98172	0.501502		0	3.09011	1.11016	1.34117	0.713132
10	2.3686	1.58853	1.57979	0.685232		10	0.745499	0.0953989	1.57979	0.685232		10	4.80791	3.36868	4.40307	2.65625
20	1.58842	1.29079	1.04137	0.830581		20	0.575536	0.336648	1.04137	0.830581		20	3.08855	1.99724	3.60937	2.13117
30	4.65198	3.34058	3.6032	2.44657		30	0.303783	0.216995	3.6032	2.44657		30	4.51666	2.5905	4.79249	2.12601
40	3.36515	1.93166	2.42403	0.946009		40	0.255195	0.183312	2.42403	0.946009		40	5.48869	2.17822	6.77388	3.09344
50	2.35055	0.928488	2.74213	1.71487		50	0.213645	0.122045	2.74213	1.71487		50	6.15295	2.41751	6.57558	3.01724
60	5.29718	2.53359	4.56009	2.28993		60	0.167098	0.0969709	4.56009	2.28993		60	6.60672	2.29736	7.3281	3.41062
70	4.94886	2.58638	4.19092	2.15432		70	0.168124	0.0842343	4.19092	2.15432		70	7.26285	2.51298	7.82995	3.30681
80	3.69277	1.67515	3.13979	1.44856		80	0.175865	0.0878748	3.13979	1.44856		80	7.22451	1.8342	7.90755	3.15076
90	3.76044	1.86238	3.36038	1.37039		90	0.183281	0.0782028	3.36038	1.37039		90	8.13097	2.05429	7.61163	2.85784
100	4.14852	1.60237	3.40268	1.45948		100	0.171903	0.0797244	3.40268	1.45948		100	8.36139	1.68903	8.01096	2.922
110	4.32458	1.49457	3.22467	1.61775		110	0.159337	0.064733	3.22467	1.61775		110	8.43173	1.28195	8.62592	3.05302
combined
time (min)	delip	SD	delip + LPA	SD
0	1.97253	0.719039	1.10154	0.572046
10	2.64067	1.6842	2.52088	1.34224
20	1.75084	1.20823	1.89737	1.26411
30	3.15747	2.04936	3.99963	2.33972
40	3.03634	1.43106	3.87398	1.66182
50	2.90571	1.15602	4.01995	2.14899
60	4.02366	1.64264	5.48276	2.66349
70	4.12661	1.72786	5.40393	2.53848
80	3.69772	1.19908	4.72904	2.01596
90	4.0249	1.33163	4.77747	1.86621
100	4.22727	1.12371	4.93877	1.94699
110	4.30522	0.947083	5.02509	2.09617
MTCH2 KO
Rep1						Rep2						Rep3
time (min)	delip	SD	delip + LPA	SD		time (min)	delip	SD	delip + LPA	SD		time (min)	delip	SD	delip + LPA	SD
0	0.668331	0.293506	1.06696	0.956775		0	1.21439	0.360495	1.40272	1.4189		0	2.20454	1.1131	0.940717	0.31532
10	1.34136	1.18287	0.918046	0.628522		10	2.74581	1.72968	3.13292	2.08435		10	1.0917	0.828648	1.06082	0.716627
20	0.670358	0.280615	1.52657	1.00837		20	4.11515	2.76132	3.79442	2.43776		20	1.51427	0.760609	1.06536	0.749125
30	1.06461	0.623289	1.81187	0.796105		30	3.83836	2.23986	7.3602	4.34944		30	1.25198	0.616818	1.36908	0.75272
40	1.87139	1.02444	2.59188	1.31664		40	6.42504	3.1365	4.53609	1.93298		40	1.51459	0.664922	1.60676	0.644086
50	1.39322	0.749717	2.33843	1.19553		50	6.71971	3.15564	7.05905	3.48355		50	2.75001	1.28288	2.06897	1.28313
60	2.47415	1.31296	2.59656	0.958819		60	4.86758	1.67204	6.24967	1.72268		60	2.33265	1.67178	3.21493	2.65741
70	2.16715	1.0095	3.60798	1.61854		70	8.23334	3.34868	10.3076	3.14495		70	6.71069	1.75039	4.23201	1.71184
80	2.31515	1.241	3.54333	1.67354		80	5.15715	2.0877	4.18009	2.00151		80	4.72905	1.35616	3.32194	1.86883
90	2.34507	1.0439	3.83158	1.6238		90	7.40508	2.36294	6.07829	2.2986		90	3.29616	1.49243	3.60271	2.75214
100	3.97794	0.881778	6.006	1.69738		100	9.25491	3.00595	4.45108	1.89079		100	3.09046	1.19507	4.89251	3.35372
110	3.86706	1.29804	4.29759	1.4629		110	9.27627	3.66796	6.9236	1.61842		110	5.45434	1.22766	4.1099	1.606
combined
time (min)	delip	SD	delip + LPA	SD
0	1.36242	0.589032	1.1368	0.896998
10	1.72629	1.24707	1.70393	1.14317
20	2.09993	1.26751	2.12878	1.39842
30	2.05165	1.15999	3.51372	1.96609
40	3.27034	1.60862	2.91158	1.2979
50	3.62098	1.72941	3.82215	1.98741
60	3.2248	1.55226	4.02039	1.77963
70	5.70373	2.03619	6.04919	2.15844
80	4.06712	1.56162	3.68178	1.84796
90	4.34877	1.63309	4.50419	2.22485
100	5.44111	1.69427	5.11653	2.31396
110	6.19922	2.06456	5.11036	1.56244

## Sheet: Figure S2J
WT
Rep1						Rep2						Rep3
time (min)	delip	SD	delip + LPA	SD		time (min)	delip	SD	delip + LPA	SD		time (min)	delip	SD	delip + LPA	SD
0	9.22222	3.18949	10.1111	3.66498		0	9.22222	3.18949	10.1111	3.66498		0	11.7	3.2573	12.5556	3.65486
10	8.88889	5.1304	9.11111	3.38114		10	8.88889	5.1304	9.11111	3.38114		10	14.1	8.17863	16.1111	9.23092
20	14.1111	10.2138	10.8889	7.34006		20	14.1111	10.2138	10.8889	7.34006		20	18.5	11.8174	17.8889	10.6713
30	15	9.64941	13.6667	9.59166		30	15	9.64941	13.6667	9.59166		30	23	11.7473	21.4444	10.8229
40	17.8889	9.64301	18.6667	9.24962		40	17.8889	9.64301	18.6667	9.24962		40	25.7	10.574	26.8889	11.0599
50	19.5556	9.39398	21	10.4137		50	19.5556	9.39398	21	10.4137		50	27.7	9.68556	26	11.4018
60	20	9.05539	22	10.5409		60	20	9.05539	22	10.5409		60	29.2	8.65794	27.7778	10.2932
70	23.4444	10.6678	24.4444	11.8144		70	23.4444	10.6678	24.4444	11.8144		70	30.2	8.88594	28.8889	10.7852
80	25.1111	10.6086	24	10.6145		80	25.1111	10.6086	24	10.6145		80	31	8.30662	29.4444	10.2644
90	26.4444	10.3828	25.8889	10.2355		90	26.4444	10.3828	25.8889	10.2355		90	32.1	7.17565	29.8889	10.9081
100	27.7778	10.3899	27.4444	9.73095		100	27.7778	10.3899	27.4444	9.73095		100	33.3	6.61891	30.5556	10.4255
110	26.5556	10.7818	26.4444	10.6365		110	26.5556	10.7818	26.4444	10.6365		110	33.7	6.69403	31.6667	10.873
combined
time (min)	delip	SD	delip + LPA	SD
0	10.0481	3.21209	10.9259	3.66161
10	10.6259	6.14648	11.4444	5.33107
20	15.5741	10.7483	13.2222	8.45047
30	17.6667	10.3487	16.2593	10.0021
40	20.4926	9.95335	21.4074	9.85304
50	22.2704	9.49117	22.6667	10.743
60	23.0667	8.9229	23.9259	10.4584
70	25.6963	10.0739	25.9259	11.4713
80	27.0741	9.8413	25.8148	10.4978
90	28.3296	9.31375	27.2222	10.4597
100	29.6185	9.13292	28.4815	9.96247
110	28.937	9.4192	28.1852	10.7154
MTCH2 KO
Rep1						Rep2						Rep3
time (min)	delip	SD	delip + LPA	SD		time (min)	delip	SD	delip + LPA	SD		time (min)	delip	SD	delip + LPA	SD
0	7	1.18322	12.2222	6.76228		0	9.4	2.97321	10.8889	4.90905		0	9.88889	2.92288	11.4444	3.05909
10	7.9	3.67287	13	7.6449		10	11.1	6.10655	12.8889	7.51952		10	9.66667	3.16228	11.8889	3.34812
20	7.6	3.35261	14.3333	7.68838		20	14.4	8.62786	18.4444	11.3148		20	9.11111	2.0787	11.8889	3.72512
30	9.4	3.87814	18.3333	6.84755		30	18	10.5357	21.7778	11.7641		30	9.11111	1.91163	13.7778	6.24994
40	11.1	4.20595	20.1111	8.08901		40	20.9	10.104	24.5556	11.2458		40	10.2222	2.52885	15.7778	7.02025
50	11.7	4.22019	20.8889	7.26398		50	22.1	9.04931	22.8889	11.2195		50	14.2222	4.63747	19	9.04311
60	14	4.58258	22.1111	7.88028		60	23.9	8.98276	27.4444	9.09348		60	16.4444	4.76354	21.8889	9.01165
70	14.4	3.69324	24.1111	6.83853		70	24.3	9.38136	28.1111	8.14377		70	20.1111	4.99877	23.1111	8.7489
80	14.6	4.22374	23.8889	7.73799		80	26.1	8.76869	29.8889	7.62225		80	21.2222	4.73234	25.4444	7.55882
90	13.9	2.73679	23.5556	7.13538		90	24.9	8.75728	29	7.90218		90	20.8889	4.03992	24.7778	8.74043
100	15.1	4.3	24.7778	7.03606		100	25.1	7.56902	28.6667	7.70281		100	20.3333	2.70801	26.3333	7.95822
110	16.2	4.53431	26.1111	7.17162		110	27.5	7.91518	29.6667	6.49786		110	20.5556	3.80383	26.2222	7.56862
combined
time (min)	delip	SD	delip + LPA	SD
0	8.76296	2.35977	11.5185	4.91014
10	9.55556	4.3139	12.5926	6.17084
20	10.3704	4.68639	14.8889	7.5761
30	12.1704	5.44181	17.963	8.28721
40	14.0741	5.61292	20.1481	8.78504
50	16.0074	5.96899	20.9259	9.17552
60	18.1148	6.10963	23.8148	8.6618
70	19.6037	6.02446	25.1111	7.9104
80	20.6407	5.90826	26.4074	7.63969
90	19.8963	5.178	25.7778	7.92599
100	20.1778	4.85901	26.5926	7.5657
110	21.4185	5.41777	27.3333	7.07937

## Sheet: Figure S2K
WT
Rep1				Rep2				Rep3
time	delip	delip + LPA			delip	delip + LPA			delip	delip + LPA
0	6	5			6	5			3	10
10	4	3			4	3			7	0
20	0	1			0	1			0	0
30	0	0			0	1			0	0
cumulative
time (min)	delip	delip + LPA		time (min)	delip	delip + LPA		time (min)	delip	delip + LPA
0	0.6	0.555556		0	0.6	0.5		0	0.3	1
10	1	0.888889		10	1	0.8		10	1	1
20	1	1		20	1	0.9		20	1	1
30	1	1		30	1	1		30	1	1
combined cumulative
time (min)	delip	SD	delip + LPA	SD
0	0.5	0.141421	0.685185	0.22376
10	1	0	0.896296	0.0818175
20	1	0	0.966667	0.0471405
30	1	0	1	0
MTCH2 KO
time (min)	delip	delip + LPA		time (min)	delip	delip + LPA		time (min)	delip	delip + LPA
0	3	6		0	0	6		0	7	7
10	0	1		10	6	3		10	3	2
20	2	3		20	1	0		20	0	0
30	2	0		30	0	0		30	0	0
cumulative
time (min)	delip	delip + LPA		time (min)	delip	delip + LPA		time (min)	delip	delip + LPA
0	0.428571	0.6		0	0	0.666667		0	0.7	0.777778
10	0.428571	0.7		10	0.857143	1		10	1	1
20	0.714286	1		20	1	1		20	1	1
30	1	1		30	1	1		30	1	1
combined cumulative
time (min)	delip	SD	delip + LPA	SD
0	0.37619	0.288164	0.681481	0.0733296
10	0.761905	0.24281	0.9	0.141421
20	0.904762	0.134687	1	0
30	1	0	1	0
