# Supplementary material for: MTCH2 promotes BAX and BAK self-assembly and apoptotic pore growth
Source: Nat Struct Mol Biol. 2026 Apr 29;33(5):824–37. doi: 10.1038/s41594-026-01805-8 (PMC13186707; doi:10.1038/s41594-026-01805-8)
Supplement: Supplementary file 9 — Statistical source data. [file 41594_2026_1805_MOESM9_ESM.xlsx]

## Sheet: Figure S5B
	Normal	Abnormal	Mixed	No cristae
U2OS dBAK GFP-BAK	36.8421	15.7895	35.0877	12.2807
U2OS dBAK GFP-BAK with COMBO	2.66667	16	13.3333	68
MTCH2 KO #1	51.282	10.2564	26.9231	11.5385
MtCH2KO #1 with COMBO	4.62963	50.9259	21.2963	23.1482
MTCH2 KO #7	48.4375	17.1875	20.3125	14.0625
MtCH2KO #7 with COMBO	2.77778	49.0741	13.8889	34.2593

## Sheet: Figure S5D
	Normal	Abnormal	Mixed	No cristae
HeLa wt	52.6316	10.5263	26.3158	10.5263
wt with COMBO	3.19149	37.234	19.1489	40.4255
M2 KO	57.1429	12.987	19.4805	10.3896
M2KO with COMBO	5.43478	44.5652	21.7391	28.2609

## Sheet: Figure S5F
HeLa wt MOCK			HeLa wt COMBO			HeLa MTCH2 KO MOCK			HeLa MTCH2 KO COMBO			U2OS wt MOCK			U2OS wt COMBO			U2OS MTCH2 KO MOCK			U2OS MTCH2 KO COMBO
R1	R2	R3	R1	R2	R3	R1	R2	R3	R1	R2	R3	R1	R2	R3	R1	R2	R3	R1	R2	R3	R1	R2	R3
200.366	223.695	293.992	525.033	561.904	567.557	247.494	210.985	256.318	583.37	594.71	542.793	309.624	316.535	231.113	695.497	712.512	616.652	288.377	343.203	246.288	678.884	765.881	630.592
Number of families	1
Number of comparisons per family	4
Alpha	0.05
Šídák's multiple comparisons test	Mean Diff.	95.00% CI of diff.	Below threshold?	Summary	Adjusted P Value
MOCK - COMBO
HeLa wt	-312.1	-415.0 to -209.3	Yes	****	<0.0001
HeLa MTCH2 KO	-335.4	-438.3 to -232.5	Yes	****	<0.0001
U2OS wt	-389.1	-492.0 to -286.2	Yes	****	<0.0001
U2OS MTCH2 KO	-399.2	-502.1 to -296.3	Yes	****	<0.0001
Test details	Mean 1	Mean 2	Mean Diff.	SE of diff.	N1	N2	t	DF
MOCK - COMBO
HeLa wt	239.4	551.5	-312.1	36.7	3	3	8.506	16
HeLa MTCH2 KO	238.3	573.6	-335.4	36.7	3	3	9.138	16
U2OS wt	285.8	674.9	-389.1	36.7	3	3	10.6	16
U2OS MTCH2 KO	292.6	691.8	-399.2	36.7	3	3	10.88	16

## Sheet: Figure S5H
	cyt c release	MEF WT				ko5				ko8				ki5
	WB n°	0h	1h	2h	3h	0h	1h	2h	3h	0h	1h	2h	3h	0h	1h	2h	3h
R1	n32	0.0296541	0.481403	0.372694	0.584283	0.132382	0.443589	0.329775	0.371176	0.129317	0.172643	0.168678	0.20757
R2	n45	0.0414648	1.19212	1.0958	1.27622	0.13785	1.25708	1.01906	0.714982	0.159503	1.48692	1.27312	0.599671	0.282839	1.79548	1.40468	1.55854
R3	n46	0.0359194	1.45605	1.23978	0.937532	0.173199	0.472912	0.32478	0.188749	0.178682	0.854484	0.600369	0.448625	0.136811	0.589498	0.526108	0.163295
R4	n51	0.404019	1.11567	1.62128	1.35752	0.492582	0.446474	0.35519	0.420211					0.614469	0.701054	0.547173	0.934028
R5	n53	0.0746125	1.41519	1.2878	1.03022	0.180078	0.43863	0.499486	0.318856					0.242818	0.916023	0.466642	0.330521
	Average	0.117134	1.13209	1.12347	1.03715	0.223218	0.611738	0.505659	0.402795	0.155834	0.838015	0.680724	0.418622	0.319235	1.00051	0.736151	0.746596
	SD	0.144281	0.349962	0.412985	0.273808	0.135985	0.322892	0.264543	0.174141	0.0203195	0.536678	0.454455	0.161474	0.17861	0.473739	0.387105	0.549486
	TFAM	MEF WT				ko5				ko8				ki5
	WB n°	0h	1h	2h	3h	0h	1h	2h	3h	0h	1h	2h	3h	0h	1h	2h	3h
R1	n45	0.0610035	0.649312	1.16797	1.43779	0.298388	0.421624	0.597335	0.916645	0.362791	0.571199	0.745368	0.514039	0.284242	0.968303	0.84599	1.25038
R2	n46	0.138643	0.469882	0.635214	0.845859	0.548563	0.640057	0.654503	0.617943	0.276503	0.461381	0.440814	0.398475	0.552443	0.861825	1.079	1.07703
R3	n51	*	1.21977	0.837442	0.338137	0.73706	0.611623	0.741736	1.21297					0.0814336	0.890896	1.15339	0.418133
R4	n53	0.597504	0.793328	0.556002	0.504504	0.201678	0.238144	0.267728	0.364088					0.338662	0.461939	0.28633	0.355388
* not quantified, bad transfer
	Average	0.265717	0.783073	0.799157	0.781572	0.446422	0.477862	0.565325	0.777911	0.319647	0.51629	0.593091	0.456257	0.314195	0.795741	0.841177	0.775233
	SD	0.289947	0.319786	0.27294	0.485851	0.242705	0.186928	0.207093	0.367587	0.0610148	0.0776536	0.215352	0.0817164	0.193594	0.227027	0.392392	0.45484
	STING	MEF WT				ko5				ko8				ki5
		0h	1h	2h	3h	0h	1h	2h	3h	0h	1h	2h	3h	0h	1h	2h	3h
R1	n31	0.583984	0.44663	0.236488	0.15804	1.73199	1.38031	1.1437	1.15599	1.23656	0.964005	0.864828	0.735822
R2	n32a	0.456347			0.0792912	1.12094			1.11992	1.19927			1.71917
R3	n32c	0.321245	0.493336	0.24668	0.0429543	1.0203	1.06805	1.10712	1.47738	0.52301	0.56388	0.436801	0.46243
R4	n43a	0.830879	0.565698	0.283219	0.151757	1.69671	1.50374	1.40178	1.19238					0.53213	0.559067	0.46655	0.049714
R5	n43b	0.169743	0.176119	0.0884888	0.0936548					0.973834	1.06858	1.25887	1.34107
R6	n45	0.422446	1.16528	0.778847	0.277144	3.12904	3.95945	4.83609	6.06543	0.82981	1.22176	1.61937	1.5547	1.98524	1.78874	1.73672	0.661323
R7	n46	1.17503	1.37435	1.23627	1.28552	2.48559	3.23202	3.0048	2.94505	2.19107	2.23837	2.23639	0.782687	1.32021	1.54013	1.5872	1.18461
	STING norm to T0
R1	n31	1	0.764799	0.404956	0.270625	1	0.79695	0.660341	0.667434	1	0.779583	0.69938	0.595053
R2	n32a	1			0.173752	1			0.99909	1			1.43352
R3	n32c	1	1.5357	0.767889	0.133712	1	1.0468	1.08509	1.44798	1	1.07815	0.835169	0.88417
R4	n43a	1	0.680842	0.340867	0.182647	1	0.886268	0.826179	0.702762					1	1.05062	0.876759	0.0934245
R5	n43b	1	1.03756	0.52131	0.551744					1	1.09729	1.29269	1.3771
R6	n45	1	2.7584	1.84366	0.656047	1	1.26539	1.54555	1.93843	1	1.47233	1.95149	1.87356	1	0.901021	0.874819	0.333121
R7	n46	1	1.16963	1.05211	1.09403	1	1.3003	1.20889	1.18485	1	1.02158	1.02068	0.357216	1	1.16659	1.20223	0.897289
	Average	1	1.32449	0.8218	0.437508	1	1.05914	1.06521	1.15676	1	1.08979	1.15988	1.08677	1	1.03941	0.984604	0.441278
	S.D.	0	0.766103	0.56489	0.352726	0	0.223315	0.343809	0.483119	0	0.248703	0.495268	0.572476	0	0.133137	0.188476	0.412702
	tbkp	MEF WT				ko5				ko8				ki5
	WB n°	0h	1h	2h	3h	0h	1h	2h	3h	0h	1h	2h	3h	0h	1h	2h	3h
R1	n31	0.185025	1.07688	0.379942	0.534305	0.356857	0.485601	0.39878	0.534305	0.577462	0.490504	0.739358	1.04198
R2	n32	0.128339	0.542174	0.535498	0.183957	0.156011	0.455122	0.351598	0.349406	0.0729779	0.101099	0.0895914	0.267957
R3	n43a	0.134281	0.580452	0.370247	0.240305	0.860108	1.09799	1.19571	0.90815					0.428944	0.461209	0.642712	0.234438
R4	n43b	0.0437026	0.118217	0.128304	0.0720296					0.343284	0.654299	1.07142	1.16533
R5	n45	0.0868293	0.867185	0.656159	0.462758	0.0721159	0.28457	0.996471	2.01943	0.464384	0.721232	1.73253	1.29368	0.296789	0.284025	0.93899	1.55475
R6	n46	0.492976	0.99399	0.856912	0.943611	0.456002	1.00468	1.76088	2.34108	0.0995451	0.170542	1.02623	1.43636	0.793024	0.302046	1.1751	1.45467
R7	n53	0.414311	2.15829	2.31147	1.29735	0.185097	0.201352	0.064058	0.0469383					0.0492936	0.273881	0.79177	0.647243
	average	0.212209	0.905312	0.748362	0.533474	0.347698	0.588219	0.794583	1.03322	0.311531	0.427535	0.931825	1.04106	0.392013	0.33029	0.887142	0.972774
	sd	0.172064	0.641045	0.727105	0.44305	0.287578	0.375078	0.635918	0.936803	0.221888	0.28029	0.594965	0.456402	0.310214	0.0880527	0.226899	0.638233
