# Supplementary material for: MTCH2 promotes BAX and BAK self-assembly and apoptotic pore growth
Source: Nat Struct Mol Biol. 2026 Apr 29;33(5):824–37. doi: 10.1038/s41594-026-01805-8 (PMC13186707; doi:10.1038/s41594-026-01805-8)
Supplement: Supplementary file 10 — Statistical source data. [file 41594_2026_1805_MOESM10_ESM.xlsx]

## Sheet: Figure S6E
R1					R2					R3					R4
	H2AXrelGAPDH		SMACcrelGAPDH			H2AXrelGAPDH		SMACcrelGAPDH			H2AXrelGAPDH		SMACcrelGAPDH			H2AXrelGAPDH		SMACcrelGAPDH
WT NC	0.907544	1	1.39709	1	WT NC	0.649312	1	0.928001	1	WT NC	0.494442	1	0.95349	1	WT NC	0.411272	1	1.00257	1
WT 18h	1.45029	1.59804	0.995396	0.712481	WT 18h	1.23496	1.90195	0.67987	0.732618	WT 18h	1.08492	2.19423	0.436576	0.457871	WT 18h	1.15321	2.80401	0.718182	0.716345
MTCH2 NC	1.11089	1	1.15592	1	MTCH2 NC	0.87367	1	0.96878	1	MTCH2 NC	0.691134	1	0.902741	1	MTCH2 NC	0.841758	1	1.19611	1
MTCH2 18h	1.45161	1.30671	0.884555	0.765241	MTCH2 18h	1.20457	1.37875	0.72765	0.751099	MTCH2 18h	1.16848	1.69068	0.60288	0.667832	MTCH2 18h	1.37716	1.63605	0.774716	0.647697
BBKO NC	0.684127	1	0.775064	1	BBKO NC	0.558277	1	0.661446	1	BBKO NC	0.365307	1	0.566223	1	BBKO NC	0.557849	1	0.807404	1
BBKO 18h	0.408848	0.59762	0.575327	0.742296	BBKO 18h	0.339791	0.608643	0.477806	0.722365	BBKO 18h	0.0556536	0.152347	0.279876	0.494285	BBKO 18h	0.305584	0.547789	0.495184	0.613304
