# Supplementary material for: MTCH2 promotes BAX and BAK self-assembly and apoptotic pore growth
Source: Nat Struct Mol Biol. 2026 Apr 29;33(5):824–37. doi: 10.1038/s41594-026-01805-8 (PMC13186707; doi:10.1038/s41594-026-01805-8)
Supplement: Supplementary file 11 — Information about the data. [file 41594_2026_1805_MOESM11_ESM.xlsx]

## Sheet: Figure 1F 1G and 1H
Data ploted in this graphs is included in Pride
