# Supplementary material for: MTCH2 promotes BAX and BAK self-assembly and apoptotic pore growth
Source: Nat Struct Mol Biol. 2026 Apr 29;33(5):824–37. doi: 10.1038/s41594-026-01805-8 (PMC13186707; doi:10.1038/s41594-026-01805-8)
Supplement: Supplementary file 12 — Statistical source data. [file 41594_2026_1805_MOESM12_ESM.xlsx]

## Sheet: Figure 2A-D
Data ploted in this graphs is included in Pride

## Sheet: Figure 2J
B1	B2	B3	BC1	BC2	BC3	M1	M2	M3	MC1	MC2	MC3	BM1	BM2	BM3	BMC1	BMC2	BMC3			normalisation to 0 and 100		B1	B2	B3	BC1	BC2	BC3	M1	M2	M3	MC1	MC2	MC3	BM1	BM2	BM3	BMC1	BMC2	BMC3
22.99	7.7009	7.7009	22.21	14.8726	14.8726	19.73	16.1985	16.1985	25.75	13.4418	13.4418	21.58	10.6221	10.6221	36.81	26.6662	26.6662					22.352	20.2652	2.91025	19.0992	40.5143	19.1625	8.7573	44.2579	22.1671	33.8616	36.4745	15.92	16.4721	28.513	9.53008	79.9833	73.8132	45.8887
24.42	14.7598	14.7598	20.25	14.2419	14.2419	19.12	12.1369	12.1369	21.73	12.8433	12.8433	21.74	11.0577	11.0577	24.84	17.0968	17.0968					28.3153	40.1959	18.9069	10.9258	38.7334	17.7331	6.21351	32.7901	12.9629	17.0976	34.7846	14.5638	17.1393	29.7431	10.5173	30.0667	46.7943	24.2029
22.66	10.3389	10.3389	22.46	18.3237	18.3237	18.81	12.7203	12.7203	28.6	12.842	12.842	21.48	8.56169	8.56169	20.35	28.9825	28.9825					20.9758	27.7136	8.88847	20.1418	50.2583	26.9832	4.92077	34.4373	14.285	45.7465	34.7809	14.5608	16.055	22.6956	4.86093	11.3428	80.3531	51.1378
22.87	8.8792	8.8792	22.28	16.3754	16.3754	20.26	12.6359	12.6359	24.96	11.4112	11.4112	21.45	13.9387	13.9387	33.94	25.7662	25.7662					21.8515	23.5921	5.58047	19.3912	44.7574	22.5681	10.9675	34.1991	14.0938	30.5671	30.7412	11.3184	15.9299	37.8775	17.0462	68.015	71.272	43.8491
22.47	9.35507	9.35507	23.01	13.3805	13.3805	20.78	12.5968	12.5968	24.22	14.5881	14.5881	23.42	14.5835	14.5835	26.9	22.1598	22.1598					20.1835	24.9357	6.65885	22.4354	36.3014	15.7811	13.1359	34.0887	14.0052	27.4812	39.7111	18.5178	24.1451	39.6979	18.5072	38.6572	61.0896	35.6765
22.24	7.88069	7.88069	21.91	15.4785	15.4785	19.42	11.1541	11.1541	24.4	10.6905	10.6905	21.77	12.7905	12.7905	34.05	18.7359	18.7359					19.2244	20.7729	3.31768	17.8482	42.2251	20.5356	7.46455	30.0153	10.7358	28.2319	28.7063	9.68523	17.2644	34.6355	14.4441	68.4737	51.4223	27.9174
21.13	0.523485	9.15611	21.01	2.26642	18.7983	21.09	1.67992	17.9408	22.09	7.5483	11.2373	23.71	5.39595	12.0003	31.84	17.5994	23.4976					14.5955	0	6.20799	14.0951	4.92113	28.0589	14.4287	3.26517	26.1154	18.5988	19.8344	10.9243	25.3545	13.7573	12.6534	59.2577	48.2133	38.7082
19.6	0.861937	8.14667	22.82	2.23105	13.4443	22.15	1.95545	17.3946	24.98	4.6581	12.8351	31.39	6.54867	12.4583	38.08	18.182	31.0772					8.21518	0.95561	3.92043	21.643	4.82125	15.9257	18.849	4.04312	24.8776	30.6505	11.674	14.5451	57.3812	17.0119	13.6913	85.2794	49.8582	55.8848
21.65	1.35343	7.521	22.2	3.74264	16.0276	20.52	1.09174	17.7314	22.17	2.66772	12.4882	28.6	6.66254	8.49983	41.61	15.6799	32.0405					16.764	2.34332	2.50256	19.0575	9.08919	21.78	12.0517	1.60445	25.641	18.9324	6.05418	13.759	45.7465	17.3334	4.72075	100	42.7936	58.0678
24.22	1.78481	8.59533	20.88	3.36141	16.2751	21.56	1.49585	17.2651	25.23	3.22175	11.8357	29.42	7.37808	10.7866	35.51	9.65221	37.7269					27.4812	3.56132	4.93718	13.553	8.01279	22.3408	16.3887	2.74546	24.5843	31.6931	7.61847	12.2804	49.166	19.3537	9.90304	74.5621	25.7747	70.9539
23.33	1.86778	10.5921	24.94	4.36771	12.1439	20.64	1.53966	8.75078	23.07	3.21066	12.2157	26.47	6.62192	13.2114	38.49	12.2023	49.2696					23.7698	3.79557	9.46223	30.4837	10.8541	12.9789	12.5521	2.86913	5.28944	22.6856	7.58715	13.1415	36.8641	17.2187	15.3979	86.9892	32.9748	97.1118
23.4	1.23772	9.29752	23.21	3.14934	13.4697	20.86	2.42619	6.41668	23.26	3.72055	13.7331	29.3	6.51679	12.733	23.48	18.9466	50.5442					24.0617	2.01663	6.52845	23.2694	7.41402	15.9834	13.4696	5.37222	0	23.4779	9.02681	16.5801	48.6656	16.9219	14.3138	24.3953	52.0171	100
24.19	1.95748	8.75776	18.84	2.04236	14.7575	19.78	2.32914	12.7818	24.27	4.56984	14.4118	25.12	6.54092	12.0303	22.58	11.4996	35.3004					27.3561	4.04883	5.30527	5.04587	4.28851	18.9017	8.9658	5.09821	14.4244	27.6897	11.4248	18.1183	31.2344	16.9901	12.7213	20.6422	30.9906	65.4553
25.38	3.15348	10.6197	28.78	2.05708	15.2297	21.12	2.58089	13.2237	22.97	3.75497	15.7213	26	5.62537	14.1236	19.87	7.08802	38.3417					32.3186	7.42571	9.52464	46.4971	4.33007	19.9717	14.5538	5.80901	15.4258	22.2686	9.12401	21.0857	34.9041	14.405	17.4651	9.34112	18.5348	72.3472
26.44	1.96781	14.1672	25.7	2.21035	16.2494	22.26	1.76729	12.5506	25.54	3.84845	14.5913	24.56	6.135	13.9432	21.74	21.4242	26.2717					36.7389	4.07801	17.564	33.653	4.76281	22.2825	19.3078	3.51183	13.9005	32.9858	9.38794	18.5249	28.8991	15.8439	17.0564	17.1393	59.0126	44.9947
23.19	0.983866	13.8685	26.29	2.49174	18.4285	20.76	1.64164	13.7507	27.19	3.06625	14.9484	23.65	6.15145	12.4456	21.11	22.125	30.977					23.186	1.29987	16.887	36.1134	5.55732	27.2206	13.0525	3.15708	16.62	39.8666	7.17942	19.3343	25.1043	15.8904	13.6626	14.5121	60.9911	55.6576
22.67	1.45814	13.8685	23.93	1.53531	14.2732	21.5	2.70947	12.9394	23.97	1.97804	15.1761	24.07	8.56252	12.3483	22.7	8.36274	16.9365					21.0175	2.63896	16.887	26.2719	2.85685	17.8041	16.1384	6.17206	14.7816	26.4387	4.10689	19.8503	26.8557	22.698	13.442	21.1426	22.1339	23.8396
21.48	0.933787	10.566	24.65	2.74276	11.9971	21.33	2.16958	13.6973	23.45	2.79618	13.4559	21.74	7.53031	11.8662	20.38	13.3492	30.0824					16.055	1.15848	9.40299	29.2744	6.26606	12.646	15.4295	4.6477	16.4992	24.2702	6.41688	15.952	17.1393	19.7836	12.3494	11.4679	36.2129	53.6303
21.7	1.5355	13.4071	25.85	3.20643	12.1403	18.63	2.34682	10.8809	22.47	2.03627	13.4251	20.93	7.56628	11.6606	24.27	14.8815	16.2851					16.9725	2.85739	15.8415	34.2786	7.57521	12.9706	4.17014	5.14814	10.1167	20.1835	4.2713	15.8823	13.7615	19.8851	11.8837	27.6897	40.5393	22.3635
19.71	1.48564	12.49	25.7	2.35267	12.3749	18.79	3.50463	12.8667	26.05	1.77151	15.3065	24.85	8.79847	13.2339	20.77	35.9409	13.0337					8.67389	2.71662	13.7632	33.653	5.16464	13.5023	4.83736	8.41716	14.6168	35.1126	3.52377	20.1457	30.1084	23.3642	15.4489	13.0942	100	14.9953
21.88	1.48063	14.9625	24.49	3.55371	14.2829	17.63	2.50304	8.56789	28.64	3.35017	17.2286	23.37	8.81278	13.3454	30.13	20.4749	20.6866					17.7231	2.70248	19.3662	28.6072	8.55575	17.8261	0	5.58921	4.87498	45.9133	7.98107	24.5016	23.9366	23.4046	15.7017	52.1268	56.3323	32.338
21.65	0.801196	13.7744	24.01	2.13689	17.4832	21.25	2.23869	11.6734	23.9	3.53375	12.9713	24.16	7.69798	15.3253	27.72	28.2321	22.1712					16.764	0.784109	16.6738	26.6055	4.55541	25.0786	15.0959	4.84283	11.9126	26.1468	8.4994	14.8539	27.231	20.257	20.1884	42.0767	78.2344	35.7022
20.81	1.39759	11.9473	23.18	3.45881	16.4405	21.34	1.5401	12.3852	26.39	2.97256	16.4992	23.33	4.1281	13.9842	26.78	17.7743	17.4829					13.2611	2.46801	12.5333	23.1443	8.28782	22.7157	15.4712	2.87039	13.5256	36.5304	6.9149	22.8486	23.7698	10.1775	17.1493	38.1568	48.7073	25.0778
19.67	1.02344	12.135	23.9	2.36854	12.2385	23.36	1.81643	13.005	24.15	2.77962	15.9799	23.3	4.75738	14.2313	25.08	12.8323	21.4373					8.50709	1.4116	12.9586	26.1468	5.20947	13.1932	23.8949	3.6506	14.9303	27.1893	6.37012	21.6718	23.6447	11.9543	17.7091	31.0676	34.7535	34.0391
22.36	1.23641	11.7455		1.60478	12.2171	21.7	2.82571	8.81863	25.24	3.26529	20.1149	22.43	5.27977	12.3564	28.13	18.4747	23.2059					19.7248	2.01292	12.076		3.053	13.1447	16.9725	6.50026	5.44319	31.7348	7.74141	31.0424	20.0167	13.4292	13.4604	43.7865	50.6846	38.0472
22.53	1.00773	11.5709		0.63914	11.5555	22.73	2.13804	9.45874	25.6	2.2962	16.5955	22.48	5.46822	13.8078	34.86	19.057	19.2074					20.4337	1.36724	11.6803		0.326548	11.6453	21.2677	4.55865	6.89379	33.236	5.00522	23.0669	20.2252	13.9613	16.7494	71.8515	52.3288	28.9858
27.36	1.33331	10.6132		2.42962	14.1052	22.58	2.26946	17.0637		3.83803	17.6398	21.57	5.96911	12.3023	26.17	7.29265	25.6674					40.5755	2.2865	9.51002		5.38191	17.4235	20.6422	4.92971	24.1278		9.35853	25.4334	16.4304	15.3756	13.3377	35.613	19.1125	43.6253
22.95	1.17518	10.9415		2.25132	12.3695	23.31	1.91657	18.1579		3.21868	18.005	22.98	5.59527	9.71571	24.91	23.9407	31.4608					22.1852	1.84004	10.2539		4.8785	13.4901	23.6864	3.93334	26.6075		7.6098	26.2611	22.3103	14.32	7.47613	30.3586	66.1178	56.7541
24.35	1.01452	16.5391		2.14222	11.6264	21.96	2.14225	18.5213			19.9625	23.01	6.33074	10.9382	24.91	9.30321	27.4727					28.0234	1.38641	22.9391		4.57046	11.8061	18.0567	4.57055	27.431			30.6971	22.4354	16.3966	10.2464	30.3586	24.7893	47.7164
	1.221	16.9954		2.39344	11.5419		1.94008	14.9248			16.05	23.16	6.26468	10.2667	25.73	6.17857	26.4147						1.96941	23.9731		5.27976	11.6146		3.99972	19.2809			21.8307	23.0609	16.2101	8.72485	33.7781	15.967	45.3187
	0.948515	22.7151		2.84545	11.3909		1.58427	20.1622			19.6033	22.16	5.79083	12.0209	22.59	11.5282	31.5564						1.20006	36.9348		6.55601	11.2723		2.99509	31.1496			29.883	18.8907	14.8722	12.7	20.6839	31.0714	56.9707
	1.13568	15.7579			11.8302		1.43472	15.8711			16.6276	22.81	5.18267	10.2575	25.43	9.58308	36.0766						1.7285	21.1687			12.268		2.57285	21.4253			23.1396	21.6013	13.1551	8.70385	32.5271	25.5795	67.2141
	1.7235	17.3318			12.1048		1.86006	14.9508			19.6758	24.12	5.20575	12.7407	24.62	10.4678	49.1386						3.38821	24.7354			12.8901		3.77377	19.3397			30.0473	27.0642	13.2202	14.3313	29.1493	28.0774	96.8148
		13.6581			13.3038		1.46961	14.2254			13.826	22.48	6.09061	11.9969	21.54	15.0623	20.2049							16.4102			15.6074		2.67136	17.6959			16.7907	20.2252	15.7186	12.6457	16.3053	41.0498	31.2464
		13.7079			13.2219			14.6911			13.4673		6.7232	10.2031	32.28		19.3543							16.5231			15.4218			18.7511			15.9777		17.5047	8.58061	61.0926		29.3187
		17.5126			13.318			19.2247			12.9339		6.65149	8.66527	31.53		27.585							25.1451			15.6394			29.025			14.7691		17.3022	5.09567	57.965		47.9708
		14.7487			15.3862			15.1005			16.3956			10.9075	28.57		21.094							18.8817			20.3264			19.6789			22.6139			10.1769	45.6214		33.2611
		14.5607			15.3729			16.0474			16.4757			9.34117	28.24		28.5716							18.4557			20.2963			21.8247			22.7954			6.62736	44.2452		50.2067		Sample	n1	n2	n3	n
		15.6016			15.4911			19.6581			13.9696			9.60137	26.87		19.2515							20.8146			20.5642			30.0072			17.1162			7.21701	38.5321		29.0859		BAX	29	33	51	113
		13.5898			14.2621			15.7265			13.7875			12.2252	24.79		26.8309							16.2554			17.7791			21.0975			16.7035			13.1631	29.8582		46.2618		BAX+COMBO	24	31	58	113
		14.3898			15.5338						12.7534			9.25886	29.48		26.4062							18.0685			20.6609						14.3599			6.44084	49.4162		45.2995		MTCH2	29	34	40	103
		14.6919			16.0173						13.2362			7.7594	26.38		25.0392							18.7531			21.7566						15.454			3.04282	36.4887		42.2017		MTCH2+COMBO	26	28	49	103
		15.7376			15.961						16.4362			8.25788	28.91		18.6925							21.1228			21.6291						22.7058			4.17245	47.0392		27.8189		BAX+MTCH2	34	37	54	125
		12.0722			14.5516						15.2124			9.8843	25.36		25.5563							12.8162			18.435						19.9325			7.85819	32.2352		43.3735		BAX+MTCH2+COMBO	80	34	53	167
		13.7859			17.945						14.6293			9.34841	26.13		19.6781							16.7			26.125						18.6112			6.64377	35.4462		30.0525
		15.719			12.6974						13.5843			10.2385	24.88		21.2348							21.0805			14.2331						16.2429			8.66092	30.2335		33.5802
		12.1115			12.0407						18.3161			8.22528	33.05		15.5665							12.9053			12.7448						26.9661			4.09857	64.3036		20.7349
		12.4675			12.2304						15.5996			11.0161	30.01		13.0747							13.7121			13.1749						20.8099			10.4231	51.6264		15.0883
		12.039			13.2868						17.7511			8.57682	30.36		18.4679							12.7411			15.5688						25.6857			4.89523	53.0859		27.3101
		11.2242			15.3395									9.69009	30.03		18.2636							10.8945			20.2207									7.41806	51.7098		26.847
		10.8302			17.5078									11.4192	28.23		21.3848							10.0017			25.1343									11.3365	44.2035		33.9202
					15.5263									11.646	26.91		16.1854										20.6438									11.8504	38.6989		22.1376
					15.6582									9.70487	23.31		20.9587										20.9428									7.45156	23.6864		32.9546
					15.9765									7.59534	28.07												21.6642									2.67103	43.5363
					15.0578										24.05												19.5822										26.7723
					14.1689										27.64												17.5677										41.7431
					15.7505										38.94												21.1519										88.8657
					13.7638										25.47												16.6497										32.6939
															24.83																						30.025
															26.65																						37.6147
															30.34																						53.0025
															25.55																						33.0275
															35.82																						75.8549
															34.66																						71.0175
															36.83																						80.0667
															36.83																						80.0667
															40.84																						96.789
															26.93																						38.7823
															27.68																						41.9099
															24.67																						29.3578
															38.85																						88.4904
															26.37																						36.447
															27.3																						40.3253
															35.49																						74.4787
															27.34																						40.4921
															30.4																						53.2527
															39.29																						90.3253
															31.65																						58.4654
															37.73																						83.8198
															34.03																						68.3903
