# Supplementary material for: MTCH2 promotes BAX and BAK self-assembly and apoptotic pore growth
Source: Nat Struct Mol Biol. 2026 Apr 29;33(5):824–37. doi: 10.1038/s41594-026-01805-8 (PMC13186707; doi:10.1038/s41594-026-01805-8)
Supplement: Supplementary file 13 — Statistical source data. [file 41594_2026_1805_MOESM13_ESM.xlsx]

## Sheet: Figure 3B
		wt														ko1														ko7
		0	10	20	30	40	50	60	70	80	90	100	110	120		0	10	20	30	40	50	60	70	80	90	100	110			0	10	20	30	40	50	60	70	80	90	100	110	120
WT average intensity	Cell1	43493	50043	27717	10274	10624	10092	10773	11302	11349	10844	10054	9754	9599	Cell1	59381	57485	57055	44902	26746	22958	21674	20947	20167	19191	18450	17577		Cell1	47095	45134	25336	11127	9464	9397	8996	8835	8680	10459	12026	15382	16564
	Cell2	47046	50938	20457	14818	16024	15842	16143	16300	16094	15472	16310	18101	19374	Cell2	30053	30883	32066	34668	29024	21612	20211	19847	19570	18845	18052	17606		Cell2	39187	39853	14338	10596	7684	7020	6788	6914	6348	6244	6249	6451	6563
	Cell3	38799	28690	18568	16956	14605	14859	15163	15594	15484	15654	16241	17172	17816	Cell3	52549	53022	52817	53313	50797	31914	25647	24715	25225	25899	25652	25896		Cell3	41968	46971	38479	22730	18495	12710	11738	11758	11782	11539	14696	16058	15372
	Cell4	32430	17774	7252	6787	6614	6696	6109	6127	5558	5292	5539	5907	5930	Cell4	28006	29387	29042	22200	17220	16926	16939	16538	15672	14577	14122	13656		Cell4	30167	38684	4780	3747	2838	3365	4046	4913	5849	7381	9454	10931	11751
	Cell5	31969	19395	7028	6407	6323	6512	6123	6140	5479	5218	5394	5775	5761	Cell5	28492	29276	29610	25034	17640	16931	17210	17031	16107	15112	14678	13959		Cell5	39002	54009	59267	36027	18121	16773	18149	19452	22892	24834	25069	25889	25052
	Cell6	43193	57723	36371	10986	10952	10375	9710	8619	8045	7717	7502	7388	7230	Cell6	30244	31552	32708	34285	31670	19900	18258	17830	16678	16121	15777	15564		Cell6	38477	70223	48007	9502	8480	8521	9302	9682	11443	9842	9350	10282	10529
	Cell7	34885	47208	20755	7127	6631	6236	5971	5892	5572	5033	4407	4059	3896	Cell7	54928	55362	41066	29684	28347	27273	25696	24516	23471	22845	22213	21860		Cell7	32600	37457	27007	12755	13071	13356	14478	15117	16208	17397	19460	20749	19693
	Cell8	28591	30029	31741	23876	23595	23838	23746	21921	20357	18601	16486	15509	15155	Cell8	35894	36085	29618	22412	21183	20265	19471	18889	18179	17752	17108	16275		Cell8	44826	62569	32012	7385	6735	6496	7415	6841	6465	7601	9060	9266	9574
	Cell9	27513	30656	24617	22594	21868	22377	21637	20674	19343	17725	15944	13246	13697	Cell9	35771	32452	23728	22432	21397	20446	19890	19028	18445	17756	17329	17629		Cell9	50708	47607	47700	47536	42239	36184	33850	32432	30287	27868	26507	25739	25119
	Cell10	23513	20302	20872	21246	20401	19730	19177	18230	17089	15799	13304	12562	13176	Cell10	43532	45448	44354	41106	37917	34708	31102	22353	19580	18739	18019	17729		Cell10	46163	41100	43939	46111	50545	46348	39170	34024	30535	29554	27902	26717	26488
	Cell11	45395	42347	42355	42982	42410	40664	36470	33062	28488	23468	18944	18056	18543	Cell11	27849	28942	30149	17040	13661	10481	9004	7118	6981	6350	6281	5978		Cell11	44753	45275	45933	48253	39698	31230	28539	27659	26440	25102	24005	23115	22696
	Cell12	59598	61575	57456	56622	59796	58671	54574	49549	42134	33259	24412	23462	24654	Cell12	32364	32235	32584	23672	22442	21109	20181	19977	20126	19484	19213	18745		Cell12	38979	41141	42747	35304	31631	30187	29511	27996	26878	26095	24602	24111	23270
	Cell13	30888	33254	29570	27106	27114	26833	25438	24181	21929	19330	16651	15968	17115	Cell13	46006	46567	34261	27449	26292	24692	22587	22181	21311	20889	19865	18940		Cell13	39892	39697	41898	43503	37601	31759	30411	27221	26182	25024	24165	23388	23316
	Cell14	36740	40316	35206	35909	35878	34596	32865	29310	24748	20825	19827	20135	20390	Cell14	33481	33744	33346	33671	29043	22079	19324	19192	18857	18838	18495	18221		Cell14	46429	49028	55659	52031	45404	42363	35713	32309	31115	29909	30496	29498	29495
	Cell15	28661	30438	23472	21799	22529	22507	21542	20447	19325	16802	15063	15693	16041	Cell15	30191	29849	29287	18746	18006	18288	18106	17493	16798	16244	15986	14998		Cell15	29001	29297	31014	32352	30134	27120	25132	24030	23094	22232	21671	20942	20553
	Cell16	24313	18027	18927	19179	19705	19588	18939	18190	17297	15818	13922	13752	14652	Cell16	24350	24929	21888	18382	18523	17849	17393	16784	16257	15585	15123	14080		Cell16	37611	39413	36796	25802	23439	23179	21484	21017	20698	19918	19830	18733	18054
	Cell17	23525	25775	22644	19844	19058	17515	16356	15130	12829	9898	8840	8752	8828	Cell17	44997	45795	41996	34984	32063	30653	29399	28243	26006	24082	22833	21248		Cell17	48043	47489	54962	43905	35523	32213	30037	27322	26096	25412	24514	24210	23287
	Cell18	29819	31005	26988	25205	24109	21843	20425	18785	17065	12662	11179	10909	11485	Cell18	37908	39632	31808	29946	28144	26747	24997	24997	24997	24223	22641	21176		Cell18	35918	36576	36777	30376	22248	17548	15986	16320	15083	15396	14720	15506	14375
	Cell19	24470	26693	23175	20345	19455	17766	16613	15359	12996	10052	8974	8848	8944	Cell19	39885	39355	38957	31632	26428	24837	24248	23702	22759	21707	20952	19765		Cell19	49857	49404	38650	35016	32508	31168	29108	27417	27166	25711	23913	22490	21149
	Cell20	20415	22476	19689	19678	20285	20384	20307	18929	17776	16753	15227	15131	15295	Cell20	40769	42116	43905	40159	30513	28622	27459	26845	25683	24260	23556	22438		Cell20	34274	32318	23008	20554	18885	17921	17397	16620	16882	16358	16257	15869	16300
	Cell21	31674	32531	35488	36554	35349	33041	31546	28926	27062	24904	23580	21901	22292															Cell21	22640	21166	18156	14147	13139	13266	12485	12670	12236	12224	12130	12371	12058
PreMOMP	Cell22
PreMOMP	Cell23
	Average	33663.3														37832.5														39885.2
Norm.
	Cell1	1.292	1.48657	0.823359	0.305199	0.315596	0.299792	0.320022	0.335736	0.337132	0.322131	0.298663	0.289751	0.285147	Cell1	1.56958	1.51946	1.50809	1.18686	0.706958	0.606833	0.572894	0.553677	0.53306	0.507262	0.487676	0.464601		Cell1	1.18076	1.1316	0.635222	0.278975	0.237281	0.235601	0.225547	0.221511	0.217624	0.262227	0.301515	0.385656	0.415291
	Cell2	1.39754	1.51316	0.607694	0.440182	0.476008	0.470601	0.479543	0.484206	0.478087	0.45961	0.484503	0.537707	0.575522	Cell2	0.79437	0.816309	0.847578	0.916355	0.767171	0.571255	0.534223	0.524602	0.51728	0.498117	0.477156	0.465367		Cell2	0.982494	0.999192	0.359481	0.265662	0.192653	0.176005	0.170188	0.173347	0.159157	0.156549	0.156675	0.161739	0.164547
	Cell3	1.15256	0.852263	0.551579	0.503693	0.433855	0.4414	0.450431	0.463234	0.459966	0.465016	0.482454	0.51011	0.529241	Cell3	1.38899	1.40149	1.39607	1.40919	1.34268	0.84356	0.677909	0.653274	0.666755	0.68457	0.678041	0.684491		Cell3	1.05222	1.17765	0.964743	0.569885	0.463705	0.318664	0.294294	0.294796	0.295398	0.289305	0.368457	0.402605	0.385406
	Cell4	0.963363	0.527993	0.215427	0.201614	0.196475	0.198911	0.181473	0.182008	0.165105	0.157204	0.164541	0.175473	0.176156	Cell4	0.740263	0.776766	0.767647	0.586797	0.455164	0.447393	0.447737	0.437137	0.414247	0.385304	0.373277	0.360959		Cell4	0.756345	0.969883	0.119844	0.0939445	0.0711541	0.0843671	0.101441	0.123178	0.146646	0.185056	0.23703	0.274061	0.29462
	Cell5	0.949668	0.576146	0.208773	0.190326	0.18783	0.193445	0.181889	0.182394	0.162759	0.155005	0.160234	0.171552	0.171136	Cell5	0.753109	0.773832	0.78266	0.661706	0.466266	0.447525	0.4549	0.450169	0.425745	0.399445	0.387973	0.368968		Cell5	0.977856	1.35411	1.48594	0.903267	0.454328	0.420532	0.455031	0.487699	0.573947	0.622636	0.628528	0.649087	0.628102
	Cell6	1.28309	1.71471	1.08043	0.326349	0.325339	0.308199	0.288444	0.256035	0.238984	0.229241	0.222854	0.219467	0.214774	Cell6	0.799418	0.833992	0.864548	0.906231	0.837111	0.526003	0.482601	0.471288	0.440838	0.426115	0.417022	0.411392		Cell6	0.964693	1.76063	1.20363	0.238234	0.21261	0.213638	0.233219	0.242746	0.286898	0.246758	0.234423	0.25779	0.263982
	Cell7	1.03629	1.40236	0.616546	0.211714	0.19698	0.185246	0.177374	0.175027	0.165521	0.14951	0.130914	0.120576	0.115734	Cell7	1.45187	1.46335	1.08547	0.784616	0.749276	0.720888	0.679204	0.648014	0.620393	0.603846	0.587141	0.57781		Cell7	0.817345	0.939119	0.677118	0.319792	0.327715	0.334861	0.362991	0.379012	0.406366	0.436176	0.4879	0.520218	0.493742
	Cell8	0.849322	0.892039	0.942895	0.709258	0.700911	0.70813	0.705397	0.651183	0.604723	0.55256	0.489732	0.460709	0.450193	Cell8	0.948761	0.95381	0.782872	0.592401	0.559915	0.535651	0.514663	0.49928	0.480513	0.469226	0.452204	0.430186		Cell8	1.12387	1.56873	0.802603	0.185156	0.168859	0.162867	0.185908	0.171517	0.16209	0.190572	0.227152	0.232317	0.240039
	Cell9	0.817299	0.910664	0.73127	0.671175	0.649609	0.664729	0.642747	0.61414	0.574601	0.526537	0.473631	0.393485	0.406882	Cell9	0.94551	0.857781	0.627186	0.592929	0.565572	0.540435	0.525738	0.502954	0.487544	0.469332	0.458045	0.465975		Cell9	1.27135	1.1936	1.19593	1.19182	1.05901	0.907203	0.848685	0.813133	0.759354	0.698705	0.664582	0.645326	0.629782
	Cell10	0.698475	0.603089	0.620022	0.631132	0.60603	0.586098	0.56967	0.541539	0.507644	0.469324	0.395207	0.373166	0.391405	Cell10	1.15065	1.2013	1.17238	1.08653	1.00223	0.917412	0.822097	0.590841	0.517544	0.495315	0.476284	0.468618		Cell10	1.1574	1.03046	1.10164	1.15609	1.26726	1.16203	0.982068	0.853047	0.765571	0.740976	0.699557	0.669847	0.664105
	Cell11	1.3485	1.25796	1.25819	1.27682	1.25983	1.20796	1.08337	0.982137	0.846262	0.697138	0.562749	0.53637	0.550837	Cell11	0.736113	0.765004	0.796907	0.450406	0.361092	0.277037	0.237996	0.188145	0.184524	0.167845	0.166021	0.158012		Cell11	1.12204	1.13513	1.15163	1.2098	0.995306	0.782996	0.715528	0.693465	0.662902	0.629356	0.601852	0.579538	0.569033
	Cell12	1.77041	1.82914	1.70678	1.68201	1.77629	1.74288	1.62117	1.4719	1.25163	0.987989	0.725181	0.69696	0.73237	Cell12	0.855455	0.852045	0.86127	0.625705	0.593194	0.557959	0.53343	0.528038	0.531976	0.515007	0.507844	0.495473		Cell12	0.977279	1.03148	1.07175	0.88514	0.79305	0.756846	0.739898	0.701914	0.673883	0.654252	0.61682	0.604509	0.583424
	Cell13	0.917556	0.98784	0.878404	0.805208	0.805446	0.797099	0.755659	0.718319	0.651421	0.574215	0.494633	0.474344	0.508417	Cell13	1.21604	1.23087	0.905597	0.72554	0.694958	0.652666	0.597026	0.586295	0.563299	0.552144	0.525078	0.500628		Cell13	1.00017	0.995281	1.05046	1.0907	0.94273	0.79626	0.762463	0.682483	0.656433	0.6274	0.605863	0.586382	0.584577
	Cell14	1.0914	1.19762	1.04583	1.06671	1.06579	1.02771	0.976285	0.87068	0.735162	0.618626	0.588979	0.598129	0.605704	Cell14	0.88498	0.891932	0.881411	0.890002	0.767673	0.583599	0.510778	0.507289	0.498434	0.497932	0.488865	0.481623		Cell14	1.16406	1.22923	1.39548	1.30452	1.13837	1.06212	0.895394	0.810049	0.780113	0.749876	0.764594	0.739572	0.739497
	Cell15	0.851401	0.904189	0.697257	0.647559	0.669244	0.668591	0.639925	0.607397	0.574067	0.499119	0.44746	0.466175	0.476513	Cell15	0.798018	0.788978	0.774123	0.4955	0.47594	0.483394	0.478583	0.46238	0.44401	0.429366	0.422547	0.396432		Cell15	0.727111	0.734532	0.777581	0.811127	0.755518	0.679951	0.630108	0.602479	0.579011	0.557399	0.543334	0.525056	0.515303
	Cell16	0.72224	0.535508	0.562244	0.56973	0.585355	0.581879	0.5626	0.540351	0.513823	0.469888	0.413566	0.408516	0.435251	Cell16	0.643627	0.658931	0.57855	0.485879	0.489605	0.47179	0.459737	0.44364	0.42971	0.411947	0.399736	0.372167		Cell16	0.94298	0.98816	0.922547	0.646906	0.587661	0.581142	0.538645	0.526937	0.518939	0.499383	0.497176	0.469673	0.452649
	Cell17	0.698832	0.76567	0.672661	0.589484	0.566135	0.520299	0.48587	0.44945	0.381097	0.294029	0.2626	0.259986	0.262244	Cell17	1.18937	1.21047	1.11005	0.924708	0.847499	0.810229	0.777083	0.746527	0.687398	0.636543	0.603529	0.561634		Cell17	1.20453	1.19064	1.378	1.10078	0.89063	0.807642	0.753086	0.685015	0.654277	0.637128	0.614613	0.606991	0.58385
	Cell18	0.885801	0.921032	0.801703	0.748737	0.71618	0.648866	0.606743	0.558026	0.506931	0.376136	0.332082	0.324062	0.341172	Cell18	1.002	1.04756	0.840759	0.791542	0.743911	0.706985	0.660728	0.660728	0.660728	0.64027	0.598454	0.55973		Cell18	0.900534	0.917031	0.92207	0.761585	0.5578	0.439962	0.4008	0.409174	0.37816	0.386007	0.369059	0.388765	0.360409
	Cell19	0.726904	0.79294	0.688434	0.604367	0.577929	0.527755	0.493504	0.456253	0.386058	0.298604	0.266581	0.262838	0.26569	Cell19	1.05425	1.04024	1.02972	0.836107	0.698553	0.656499	0.64093	0.626498	0.601573	0.573766	0.55381	0.522434		Cell19	1.25001	1.23865	0.96903	0.877919	0.815038	0.781442	0.729794	0.687397	0.681104	0.644624	0.599545	0.563868	0.530246
	Cell20	0.606446	0.66767	0.58488	0.584553	0.602584	0.605525	0.603238	0.562303	0.528052	0.497663	0.452332	0.44948	0.454352	Cell20	1.07762	1.11322	1.16051	1.06149	0.806529	0.756545	0.725805	0.709575	0.678861	0.641248	0.622639	0.593088		Cell20	0.859315	0.810275	0.576855	0.515329	0.473483	0.449314	0.436176	0.416696	0.423264	0.410127	0.407594	0.397866	0.408673
	Cell21	0.940905	0.966363	1.0542	1.08587	1.05007	0.981513	0.937103	0.859273	0.803901	0.739796	0.700465	0.650589	0.662204															Cell21	0.567629	0.530673	0.455206	0.354693	0.32942	0.332604	0.313023	0.317661	0.30678	0.306479	0.304123	0.310165	0.302317
	Av	1	1.01452	0.778504	0.659604	0.655404	0.636506	0.607736	0.5696	0.517758	0.454254	0.407112	0.399021	0.410045		1	1.00987	0.93867	0.800525	0.696565	0.605683	0.566703	0.539518	0.519222	0.50023	0.484167	0.466979			1	1.09172	0.915084	0.70292	0.606361	0.546955	0.513061	0.490155	0.480377	0.472904	0.472876	0.474811	0.467124
	SD	0.281576	0.378188	0.327768	0.363041	0.374394	0.362897	0.333584	0.29662	0.251995	0.204818	0.164317	0.158322	0.166961		0.253201	0.248284	0.232593	0.247125	0.217092	0.15118	0.131489	0.120383	0.116062	0.115167	0.109957	0.107941	#DIV/0!	#DIV/0!	0.1806	0.262	0.345425	0.380531	0.34703	0.305847	0.26183	0.230376	0.212373	0.195172	0.176075	0.159709	0.152657

## Sheet: Figure 3C
wt														KO1													KO7
Cell1	21993	20242	19517	29074	27922	31506	34179	32439	32327	33457	34236	33646	34461	Cell1	17664	19248	16871	15482	19258	26951	33350	37140	39762	41135	41254	41543	Cell1	21179	25555	23399	29869	32663	31156	29619	29394	25298	29809	27783	29520	25574
Cell2	23958	24218	30107	30338	32206	34650	37367	37095	37176	37543	37706	37712	38222	Cell2	12353	12405	12735	12295	12484	11903	15996	20827	23462	25460	27675	29500	Cell2	22554	21719	32310	30854	34220	34451	30382	29629	27984	26835	22961	27833	30744
Cell3	36298	44451	43358	42341	40999	38472	38308	36934	40800	41276	44699	47516	45022	Cell3	10261	12613	8590	11968	10882	10146	10087	12469	10896	13884	15018	17134	Cell3	21433	21434	22223	25393	30169	32226	38217	38529	37291	32599	30257	27643	26412
Cell4	18586	24075	26450	29365	31364	31973	36293	38397	40908	42773	45968	46021	48086	Cell4	12702	13201	17388	19637	17092	34504	36620	40582	43020	45624	46814	49130	Cell4	22970	25106	30083	40253	40983	45584	45008	45064	42102	37959	37369	35999	34550
Cell5	18179	22473	27592	30037	28737	31692	33300	35468	34585	33069	34423	34775	33233	Cell5	19706	20512	20198	21827	23499	28902	33409	32089	33536	36046	38998	40687	Cell5	24654	23035	21506	29746	37396	37139	39751	37635	34901	31861	28211	26544	24024
Cell6	24597	23579	28802	25754	23152	24100	24571	30559	28706	30091	30458	30799	31209	Cell6	14463	18131	15791	16536	18779	18321	21615	27941	29098	29562	30380	30708	Cell6	19751	20666	22149	24308	25528	24590	27649	27520	24754	24385	22733	22801	20560
Cell7	12150	11147	12167	14375	15624	17667	19423	20334	22475	23068	25126	25899	25977	Cell7	26958	21458	24468	34182	44107	55589	59172	59571	62170	60110	57505	52788	Cell7	18316	19752	22554	27895	32044	34065	35679	35027	36758	30999	32317	30414	25883
Cell8	24530	22710	23509	28304	30001	32077	34776	34456	33470	33692	35906	37430	36734	Cell8	16159	16668	15545	18712	24175	29681	31402	33106	35351	35588	35995	36708	Cell8	36183	38217	39043	38446	41015	41998	46308	43098	42186	38840	34200	35901	33296
Cell9	15478	15929	19852	23338	25040	24524	28971	29500	31959	32294	34056	34779	40592	Cell9	22227	23566	21665	19991	27268	28984	31678	35959	35706	37383	37801	38877	Cell9	15349	14565	15588	15703	13239	16066	18548	18454	18705	18810	21683	22330	24499
Cell10	14265	18872	21594	24488	25150	26264	31487	32222	30987	31174	27181	25764	30167	Cell10	11323	11571	11842	13339	12421	15824	17139	21403	21817	23110	24907	24421	Cell10	19560	17101	17869	18572	20426	18073	21163	22606	20944	23073	24953	26076	30612
Cell11	19073	19063	20249	26565	29877	31605	33256	34768	35540	36579	35704	35315	44332	Cell11	13087	16323	13853	16429	15935	18488	26694	31545	34680	38536	39194	36391	Cell11	19416	14909	19490	14919	14702	18095	22761	22062	29346	32933	32811	34800	36453
Cell12	29314	33195	36405	36576	37159	38983	38312	38854	38936	41034	39910	41990	45144	Cell12	23534	23031	22453	26166	29391	33166	36867	35940	35962	37778	38841	38562	Cell12	16466	16133	15772	17117	22294	25297	34304	28587	33817	38663	34145	35686	39199
Cell13	29365	32095	39682	39228	39912	38085	37256	38504	35856	36831	32872	32018	34603	Cell13	24590	22810	23641	26430	28017	33319	31397	34676	34646	37082	37711	37410	Cell13	23180	22284	23129	26983	25539	30099	34077	40570	42778	44676	46923	50413	50934
Cell14	25104	25429	31397	43034	44005	43942	44469	45034	43944	43412	45591	45696	45633	Cell14	9479	10095	8838	8301	8864	8400	9881	10325	13391	17587	17701	17701	Cell14	16150	15593	16001	17391	17558	17824	21948	22988	25482	25829	27135	29406	31981
Cell15	28549	28978	29190	36727	38504	41940	43918	46002	43012	44244	46390	51211	53698	Cell15	13226	11732	11410	11407	12911	17211	21417	24123	25633	31461	33402	32576	Cell15	16129	15579	15880	17462	19376	23839	27912	29156	30980	31858	33808	34731	37192
Cell16	28946	28146	34833	40890	45082	45649	45265	47166	46525	48277	48385	49520	51365	Cell16	10842	12088	10581	12024	15635	16508	19502	21275	23557	26222	27103	28950	Cell16	17324	17601	18329	19891	21814	24875	27922	28901	30005	30336	31332	29430	36794
Cell17	26887	36229	40652	42680	44607	44542	47113	47026	50771	53739	53875	56322	56524	Cell17	14939	14640	14213	14803	16248	21185	25154	31223	33992	30834	36174	35746	Cell17	24334	23674	26225	24237	26795	31218	32167	32658	36292	39242	44552	45841	50164
Cell18	12447	13049	15102	15800	16927	18097	19926	20467	19592	18271	22939	26095	33506	Cell18	13999	14684	15492	19913	21368	23903	26084	26970	27569	27206	27190	27571	Cell18	17021	17081	15554	16705	18431	21908	24500	25928	26716	24954	27858	26356	26945
Cell19	16320	18400	21249	23013	24264	27183	30358	30115	32813	33751	29597	35730	41914	Cell19	13828	13848	12119	12697	13352	13759	17347	18564	20082	21288	21584	22610	Cell19	14433	13754	14906	15606	16184	17794	20113	24628	27085	29502	30935	32641	33730
Cell20	15126	15377	19383	29213	31938	35214	34129	37450	38530	39741	40250	40783	41968	Cell20	11844	12584	11854	11480	13315	14090	18015	22638	26042	29205	32043	35245	Cell20	17637	17516	18466	19009	20367	22170	23004	23890	25738	26028	26336	27671	27954
Cell21	18026	19089	25359	30416	29890	31967	30801	33972	34909	36707	38311	38414	38044														Cell21	25306	27747	28575	34240	33189	37915	33715	34869	38000	40440	40535	38356	40648
Cell22	10681	10497	11618	12570	14702	16624	17091	16132	16182	15828	15142	15903	18995
Cell23	19698	21791	24984	26561	27783	31626	32249	33319	32689	33657	34745	33697	34200
	21285.7	23001.5	26219.6	29595.1	30645.4	32103.6	33600.8	34618	34899.7	35674.3	36237.8	37262.4	39288.2		15659.2	16060.4	15477.4	17181	19250	23041.7	26141.3	28918.3	30518.6	32255	33364.5	33712.9		20445	20429.6	21859.6	24028.5	25901.5	27923	30226	30533	31293.4	31411	31373.2	31923.4	32769
norm.
	1.03323	0.950969	0.916909	1.3659	1.31178	1.48015	1.60573	1.52398	1.51872	1.57181	1.60841	1.58069	1.61898		0.829855	0.904271	0.7926	0.727344	0.904741	1.26616	1.56678	1.74484	1.86802	1.93252	1.93811	1.95169		0.994989	1.20057	1.09929	1.40325	1.53451	1.46371	1.3915	1.38093	1.1885	1.40043	1.30525	1.38685	1.20147
	1.12555	1.13776	1.41443	1.42528	1.51304	1.62786	1.7555	1.74272	1.74653	1.76377	1.77143	1.77171	1.79567		0.580344	0.582787	0.59829	0.577619	0.586498	0.559203	0.751492	0.978453	1.10224	1.19611	1.30017	1.38591		1.05959	1.02036	1.51792	1.44952	1.60766	1.61851	1.42735	1.39197	1.31469	1.26071	1.07871	1.30759	1.44435
	1.70528	2.08831	2.03696	1.98918	1.92613	1.80741	1.79971	1.73516	1.91678	1.93915	2.09996	2.2323	2.11513		0.482062	0.592559	0.403558	0.562257	0.511236	0.476659	0.473887	0.585794	0.511894	0.65227	0.705546	0.804955		1.00692	1.00697	1.04404	1.19296	1.41734	1.51398	1.79543	1.81009	1.75193	1.5315	1.42147	1.29867	1.24084
	0.87317	1.13104	1.24262	1.37957	1.47348	1.50209	1.70505	1.80389	1.92186	2.00948	2.15958	2.16207	2.25908		0.59674	0.620183	0.816888	0.922546	0.802982	1.621	1.72041	1.90654	2.02108	2.14342	2.19932	2.30813		1.07913	1.17948	1.4133	1.89109	1.92538	2.14154	2.11448	2.11711	1.97795	1.78331	1.7556	1.69123	1.62316
	0.854049	1.05578	1.29627	1.41114	1.35006	1.48889	1.56443	1.66629	1.6248	1.55358	1.61719	1.63373	1.56129		0.925788	0.963654	0.948902	1.02543	1.10398	1.35782	1.56955	1.50754	1.57552	1.69344	1.83213	1.91148		1.15824	1.08218	1.01035	1.39747	1.75686	1.74479	1.8675	1.76809	1.63965	1.49683	1.32535	1.24704	1.12865
	1.15557	1.10774	1.35312	1.20992	1.08768	1.13222	1.15435	1.43566	1.34861	1.41368	1.43092	1.44694	1.4662		0.679472	0.851794	0.741861	0.776861	0.882237	0.860721	1.01547	1.31267	1.36702	1.38882	1.42725	1.44266		0.927902	0.970889	1.04056	1.14199	1.19931	1.15524	1.29895	1.29289	1.16294	1.14561	1.068	1.07119	0.965909
	0.570807	0.523686	0.571606	0.675338	0.734016	0.829996	0.912493	0.955291	1.05588	1.08373	1.18042	1.21674	1.2204		0.75915	0.783063	0.730304	0.87909	1.13574	1.39441	1.47527	1.55532	1.66079	1.67192	1.69105	1.72454		0.860486	0.927949	1.05959	1.31051	1.50543	1.60037	1.6762	1.64557	1.72689	1.45633	1.51825	1.42885	1.21598
	1.15242	1.06692	1.10445	1.32972	1.40945	1.50698	1.63378	1.61874	1.57242	1.58285	1.68686	1.75846	1.72576		1.04422	1.10713	1.01782	0.939177	1.28105	1.36167	1.48823	1.68935	1.67747	1.75625	1.77589	1.82644		1.69988	1.79543	1.83424	1.80619	1.92688	1.97307	2.17555	2.02474	1.9819	1.8247	1.60672	1.68663	1.56425
	0.727156	0.748344	0.932647	1.09642	1.17638	1.15214	1.36106	1.38591	1.50143	1.51717	1.59995	1.63392	1.90701		0.531955	0.543606	0.556337	0.626666	0.583539	0.743412	0.80519	1.00551	1.02496	1.08571	1.17013	1.1473		0.721096	0.684264	0.732324	0.737727	0.621968	0.754781	0.871385	0.866969	0.878761	0.883694	1.01867	1.04906	1.15096
	0.67017	0.886607	1.01449	1.15045	1.18155	1.23388	1.47926	1.51379	1.45577	1.46455	1.27696	1.21039	1.41725		0.614827	0.766855	0.650814	0.771834	0.748626	0.868566	1.25408	1.48198	1.62927	1.81042	1.84133	1.70965		0.918929	0.803405	0.839486	0.872513	0.959614	0.84907	0.994238	1.06203	0.983949	1.08397	1.17229	1.22505	1.43815
	0.89605	0.89558	0.951298	1.24802	1.40362	1.4848	1.56237	1.6334	1.66967	1.71848	1.67737	1.6591	2.08272		1.10563	1.082	1.05484	1.22928	1.38079	1.55814	1.73201	1.68846	1.68949	1.77481	1.82475	1.81164		0.912164	0.700425	0.91564	0.700895	0.6907	0.850103	1.06931	1.03647	1.37868	1.54719	1.54146	1.6349	1.71256
	1.37717	1.5595	1.71031	1.71834	1.74573	1.83142	1.7999	1.82536	1.82921	1.92778	1.87497	1.97269	2.12087		1.15524	1.07161	1.11065	1.24168	1.31624	1.56533	1.47503	1.62908	1.62767	1.74211	1.77166	1.75752		0.773573	0.757928	0.740969	0.804157	1.04737	1.18845	1.6116	1.34302	1.58872	1.81639	1.60413	1.67653	1.84157
	1.37957	1.50782	1.86426	1.84293	1.87507	1.78923	1.75029	1.80892	1.68451	1.73032	1.54433	1.50421	1.62565		0.445323	0.474263	0.415209	0.389981	0.416431	0.394632	0.464209	0.485069	0.629109	0.826237	0.831593	0.831593		1.089	1.0469	1.0866	1.26766	1.19982	1.41405	1.60094	1.90598	2.00971	2.09888	2.20444	2.3684	2.39288
	1.17939	1.19465	1.47503	2.02174	2.06736	2.0644	2.08915	2.1157	2.06449	2.0395	2.14187	2.1468	2.14384		0.621358	0.551169	0.536042	0.535901	0.606559	0.808573	1.00617	1.1333	1.20424	1.47804	1.56923	1.53042		0.758727	0.732559	0.751727	0.817029	0.824875	0.837372	1.03112	1.07998	1.19714	1.21345	1.2748	1.38149	1.50247
	1.34123	1.36139	1.37135	1.72543	1.80892	1.97034	2.06327	2.16117	2.0207	2.07858	2.1794	2.40589	2.52273		0.509357	0.567894	0.497095	0.564888	0.734532	0.775546	0.916204	0.9995	1.10671	1.23191	1.2733	1.36007		0.75774	0.731901	0.746042	0.820365	0.910285	1.11996	1.31131	1.36975	1.45544	1.49669	1.5883	1.63166	1.74728
	1.35988	1.3223	1.63645	1.92101	2.11795	2.14459	2.12655	2.21586	2.18574	2.26805	2.27313	2.32645	2.41313		0.701834	0.687787	0.667727	0.695445	0.763331	0.995271	1.18173	1.46686	1.59694	1.44858	1.69945	1.67935		0.813882	0.826895	0.861096	0.934479	1.02482	1.16863	1.31178	1.35777	1.40963	1.42519	1.47198	1.38262	1.72858
	1.26315	1.70204	1.90983	2.00511	2.09564	2.09258	2.21337	2.20928	2.38522	2.52466	2.53105	2.64601	2.6555		0.657673	0.689854	0.727814	0.935513	1.00387	1.12296	1.22543	1.26705	1.29519	1.27814	1.27739	1.29529		1.14321	1.1122	1.23205	1.13865	1.25883	1.46662	1.51121	1.53427	1.705	1.84359	2.09305	2.15361	2.3567
	0.58476	0.613042	0.709492	0.742284	0.795231	0.850197	0.936124	0.96154	0.920432	0.858372	1.07767	1.22594	1.57411		0.649639	0.650579	0.569351	0.596505	0.627277	0.646398	0.814962	0.872137	0.943452	1.00011	1.01402	1.06222		0.799647	0.802465	0.730727	0.784801	0.865888	1.02924	1.15101	1.2181	1.25512	1.17234	1.30877	1.2382	1.26588
	0.766714	0.864432	0.998278	1.08115	1.13992	1.27706	1.42622	1.4148	1.54155	1.58562	1.39047	1.6786	1.96912		0.556431	0.591196	0.556901	0.53933	0.625539	0.661948	0.846345	1.06353	1.22345	1.37205	1.50538	1.65581		0.678062	0.646163	0.700284	0.73317	0.760324	0.835962	0.944909	1.15702	1.27245	1.386	1.45333	1.53347	1.58464
	0.71062	0.722412	0.910613	1.37243	1.50045	1.65435	1.60338	1.7594	1.81014	1.86703	1.89095	1.91599	1.97166															0.828586	0.822902	0.867533	0.893043	0.956842	1.04155	1.08073	1.12235	1.20917	1.2228	1.23727	1.29998	1.31328
	0.846862	0.896801	1.19137	1.42894	1.40423	1.50181	1.44703	1.596	1.64002	1.72449	1.79985	1.80469	1.78731															1.18888	1.30355	1.34245	1.6086	1.55922	1.78125	1.58393	1.63815	1.78524	1.89987	1.90433	1.80196	1.90964
	0.501793	0.493149	0.545814	0.590539	0.6907	0.780996	0.802935	0.757881	0.76023	0.743599	0.711371	0.747123	0.892385
	0.925412	1.02374	1.17375	1.24784	1.30525	1.48579	1.51506	1.56533	1.53573	1.58121	1.63232	1.58309	1.60672
av	1	1.08061	1.2318	1.39038	1.43972	1.50823	1.57856	1.62635	1.63959	1.67598	1.70245	1.75059	1.84576		0.707731	0.741171	0.704895	0.765124	0.842905	1.00202	1.14645	1.28279	1.3555	1.44647	1.50777	1.53667		0.960506	0.959781	1.02696	1.12886	1.21685	1.31182	1.42002	1.43444	1.47017	1.47569	1.47391	1.49976	1.53949
sd	0.309198	0.376258	0.401325	0.402866	0.407571	0.384422	0.368198	0.371561	0.374423	0.403204	0.413571	0.432934	0.411494		0.205349	0.195263	0.204137	0.231941	0.280375	0.382551	0.387978	0.388167	0.394588	0.380387	0.384724	0.380187		0.223481	0.262499	0.293778	0.354888	0.39059	0.393294	0.363405	0.337663	0.32202	0.304391	0.311036	0.321479	0.368168

## Sheet: Figure 3D
WT	0	10	20	30	40	50	60	70	80	90	100	110	120		KO1	0	10	20	30	40	50	60	70	80	90	100	110		KO7	0	10	20	30	40	50	60	70	80	90	100	110	120
Cell1	144	156	166	225	194	221	247	233	237	249	255	224	254		Cell1	108	108	108	108	121	192	220	230	252	250	253	255		Cell1	141	196	164	185	213	221	232	212	168	218	184	225	196
Cell2	185	161	218	230	253	253	255	254	255	255	255	255	255		Cell2	86	84	76	79	82	79	113	172	169	185	224	220		Cell2	142	167	235	209	238	254	250	201	226	230	191	254	255
Cell3	225	254	255	255	255	255	255	255	255	255	255	255	255		Cell3	68	66	63	70	62	71	77	80	80	96	97	128		Cell3	156	132	147	185	218	211	246	254	255	225	232	235	241
Cell4	129	180	230	244	255	255	255	255	255	255	255	255	255		Cell4	105	98	108	113	124	194	216	235	216	238	227	226		Cell4	140	156	237	250	254	253	250	255	255	254	250	249	223
Cell5	144	190	230	255	255	255	255	255	255	255	255	255	255		Cell5	130	121	116	99	153	191	226	198	228	238	224	223		Cell5	196	168	170	206	234	255	254	255	255	252	254	254	215
Cell6	151	160	237	231	228	246	238	253	242	237	252	254	248		Cell6	94	103	102	100	103	121	151	168	169	179	190	213		Cell6	139	146	135	187	177	170	191	196	170	170	175	138	143
Cell7	92	84	108	151	198	201	217	213	234	214	236	236	230		Cell7	174	187	171	213	214	239	246	247	249	248	255	244		Cell7	109	135	189	242	246	254	253	248	255	226	246	245	193
Cell8	138	160	140	196	196	235	223	242	212	229	241	247	244		Cell8	125	120	112	133	162	215	218	208	222	221	239	235		Cell8	212	223	254	251	252	250	255	255	255	244	241	242	221
Cell9	105	98	157	174	198	235	232	216	216	220	235	238	255		Cell9	134	149	128	108	191	172	202	217	213	222	212	226		Cell9	81	86	80	84	75	92	99	116	114	133	132	145	179
Cell10	91	130	172	201	219	223	248	238	240	230	244	255	246		Cell10	76	80	80	84	82	105	133	177	166	192	191	191		Cell10	107	112	105	107	113	118	129	151	149	155	174	166	198
Cell11	106	106	142	187	217	217	221	230	243	239	234	247	253		Cell11	79	91	88	102	100	126	181	211	219	231	237	240		Cell11	116	109	113	113	117	139	202	160	190	193	215	205	207
Cell12	214	255	255	255	255	255	255	255	255	255	255	255	255		Cell12	133	132	139	151	183	207	246	254	219	253	251	255		Cell12	97	99	92	114	135	158	200	183	185	215	203	228	220
Cell13	213	251	255	255	255	255	255	255	255	255	255	255	255		Cell13	120	124	136	198	188	230	226	203	211	213	212	219		Cell13	153	144	138	153	142	185	218	246	250	244	249	254	252
Cell14	173	190	255	255	255	255	255	255	255	255	255	255	255		Cell14	62	55	53	53	54	58	57	97	98	138	151	154		Cell14	107	105	99	111	101	104	140	162	188	184	208	215	218
Cell15	203	198	189	255	255	255	255	255	255	255	255	255	255		Cell15	76	68	71	79	86	147	152	185	196	216	219	203		Cell15	83	101	87	94	107	128	194	219	213	229	241	244	248
Cell16	216	183	255	255	255	255	255	255	255	255	255	255	255		Cell16	67	77	59	101	172	172	188	210	219	214	213	217		Cell16	101	100	109	131	161	213	216	237	245	240	252	249	253
Cell17	167	255	255	255	255	255	255	255	255	255	255	255	255		Cell17	90	85	89	100	120	143	163	176	205	201	212	195		Cell17	129	142	135	125	145	199	186	186	237	204	231	248	248
Cell18	75	119	148	141	155	165	176	186	171	184	207	194	240		Cell18	92	89	117	163	193	217	228	225	237	229	228	226		Cell18	91	100	74	95	98	163	198	227	193	213	215	208	222
Cell19	111	103	153	151	162	198	212	221	221	238	219	244	226		Cell19	88	81	77	71	103	109	121	169	204	186	207	208		Cell19	87	84	87	90	124	131	137	174	209	214	236	244	237
Cell20	111	95	156	221	232	219	251	251	250	254	255	255	255		Cell20	93	97	86	86	90	97	139	177	205	228	220	207		Cell20	141	119	138	159	191	214	227	246	246	246	252	250	255
Cell21	97	121	167	224	229	239	238	244	250	250	250	236	244																Cell21	148	136	148	168	218	227	232	237	231	235	235	234	232
Cell22	75	68	70	82	112	218	225	192	159	160	146	139	167
Cell23	121	179	221	233	235	247	234	249	251	242	255	251	247
Av	149.65	166.4	198.8	219.6	227.35	235.4	240.75	241.6	240.8	242.2	246.4	247.2	250.05			100	100.75	98.95	110.55	129.15	154.25	175.15	191.95	198.85	208.9	213.1	214.25			127.429	131.429	139.81	155.19	169.476	187.571	205.19	210.476	213.762	215.429	219.81	225.333	221.714
sd	46.3824	55.2851	48.8882	39.0671	32.4504	24.8865	20.7361	18.9721	21.068	18.5435	13.507	14.7736	8.53507			27.8155	30.5481	29.5863	40.8613	47.6133	54.7758	54.396	42.8969	43.1906	37.839	35.4682	30.0448			34.2561	35.3736	51.6173	53.4911	57.3399	52.6023	44.609	40.1623	39.9308	31.7169	32.1849	34.2725	28.0767

## Sheet: Figure 3E
cumulative
wt	0	10	20	30
R1	0.75	0.875	1	1
R2	0.9375	1	1	1
R3	1	1	1	1
av	0.895833	0.958333	1	1
sd	0.10623	0.0589256	0	0
ko1	0	10	20	30
R1	0.1	0.5	0.8	0.9
R2	0.2	0.5	0.6	1
R3	0	0.333333	0.666667	0.666667
av	0.1	0.444444	0.688889	0.855556
sd	0.0816497	0.0785674	0.0831479	0.139665
ko7	0	10	20	30
R1	0.375	0.625	0.875	0.875
R2	0	0.461538	0.846154	1
R3	0.25	0.5	0.5	0.5
av	0.208333	0.528846	0.740385	0.791667
sd	0.155902	0.0697806	0.170385	0.212459

## Sheet: Figure 3F
	wt								mtch2 ko1								mtch2 ko7
R1								R1								R1
time	stoichiometry	stoichiometry_err	nparticles	nparticles_err	stoich_x_npart	stoich_x_npart_err		time	stoichiometry	stoichiometry_err	nparticles	nparticles_err	stoich_x_npart	stoich_x_npart_err		time	stoichiometry	stoichiometry_err	nparticles	nparticles_err	stoich_x_npart	stoich_x_npart_err
0	51.1703	22.7619	214	209.11	10950.4	11756.8		0	58.7347	32.0383	177	194.036	10396	12729.5		0	43.7377	14.6445	102.787	86.9174	15319.1	8909.73
10	106.777	17.7867	468.429	160.977	50017.3	19101.5		10	82.5372	41.5901	207.333	161.952	17112.7	15907.1		10	57.7311	23.8548	148.815	102.828	24600.7	13718.7
20	110.335	14.6	451.857	135.942	49855.9	16385.9		20	86.8489	39.9216	242.889	139.807	21094.6	15538.7		20	86.0133	31.5875	223.889	59.854	37469.6	17664.8
30	106.762	17.6	437.143	134.88	46670.2	16326.5		30	95.8122	34.209	266.889	136.838	25571.2	15976.5		30	98.7145	34.1763	204.537	57.3989	46321.8	19250.5
40	104.032	16.708	386.857	98.5921	40245.6	12123.5		40	94.9292	30.4663	265.111	123.032	25166.8	14200.2		40	97.4797	26.7583	182.324	89.1624	41965	16901.9
50	102.321	23.0483	418.143	143.743	42785	17584.3		50	93.3787	27.8518	243.222	113.644	22711.8	12589.8		50	96.3906	25.165	116.222	153.053	42580.5	14814.6
R2								R2								R2
time	stoichiometry	stoichiometry_err	nparticles	nparticles_err	stoich_x_npart	stoich_x_npart_err		time	stoichiometry	stoichiometry_err	nparticles	nparticles_err	stoich_x_npart	stoich_x_npart_err		time	stoichiometry	stoichiometry_err	nparticles	nparticles_err	stoich_x_npart	stoich_x_npart_err
0	30.5098	3.73273	127.2	67.7374	3880.84	2120.49		0	0	0	129.111	146.177	0	0		0	0	0	32.7143	43.6601	8388.91	8229.44
10	68.1804	30.2457	359.9	132.076	24538.1	14127.4		10	48.9298	18.4592	189.111	148.819	9253.17	8075.22		10	59.6772	31.7674	140.571	115.831	16421	11536.5
20	89.4047	12.1856	431.1	136.43	38542.4	13280.6		20	103.562	44.59	281.778	123.12	29181.4	17900.9		20	84.8317	25.4325	193.571	122.989	17155.5	10360.5
30	83.1218	18.624	308.6	77.5038	25651.4	8633.35		30	123.396	49.0754	209.222	91.7155	25817.2	15280.9		30	93.6729	31.4553	183.143	91.9292	17312.2	11327.5
40	65.1821	9.75678	237.4	120.217	15474.2	8171.14		40	108.554	44.5387	156.111	85.2597	16946.4	11576		40	95.7229	33.0046	180.857	100.573	14321.2	7999.32
50	57.5826	8.50909	207.7	118.061	11959.9	7024.23		50	0	0	105.444	90.6018				50	96.3927	30.7848	148.571	68.0837	11477.9	6376.62
R3								R3								R3
time	stoichiometry	stoichiometry_err	nparticles	nparticles_err	stoich_x_npart	stoich_x_npart_err		time	stoichiometry	stoichiometry_err	nparticles	nparticles_err	stoich_x_npart	stoich_x_npart_err		time	stoichiometry	stoichiometry_err	nparticles	nparticles_err	stoich_x_npart	stoich_x_npart_err
0	47.7249	5.95649	100.75	66.2547	4808.28	3218.44		0	0	0	2.25	2.86138	0	0		0	44.346	5.37382	90	52.5214	3991.14	2378.8
10	105.697	30.9792	358.75	54.8059	37918.6	12532.9		10	53.7567	12.7873	50	55.2042	2687.84	3035.69		10	40.5115	2.07095	62.75	38.7967	2542.1	1577.08
20	101.427	18.5325	304.5	164.302	30884.5	17594.2		20	78.2032	4.94209	147	61.1106	11495.9	4833.94		20	47.8959	10.6108	90.5	70.5921	4334.58	3514.8
30	94.6944	19.9605	180.5	116.536	17092.3	11608.6		30	95.7642	15.9163	137.5	33.3204	13167.6	3869.28		30	62.6107	24.9703	60.25	31.7362	3772.29	2492.32
40	86.3863	22.1166	138.25	113.885	11942.9	10302.3		40	93.5123	6.22172	125.75	53.2793	11759.2	5043.33		40	68.6524	8.06426	240.25	97.8708	16493.7	6992.82
50	81.0886	21.7235	85.25	61.9168	6912.81	5351.41		50								50	80.9601	24.1804	299.5	115.88	24247.6	11851.7
combined								combined								combined
time	stoichiometry	stoichiometry_err	nparticles	nparticles_err	stoich_x_npart	stoich_x_npart_err		time	stoichiometry	stoichiometry_err	nparticles	nparticles_err	stoich_x_npart	stoich_x_npart_err		time	stoichiometry	stoichiometry_err	nparticles	nparticles_err	stoich_x_npart	stoich_x_npart_err
0	43.135	9.03752	147.317	253.043	6546.52	31103.4		0	19.5782	27.6878	102.787	86.9174	3465.35	7918.08		0	29.3612	20.763	157.655	147.696	9233.06	11865.5
10	93.5513	17.9453	395.693	51.4342	37491.4	10650.8		10	61.7412	14.8364	148.815	102.828	9684.57	12398.2		10	52.6399	8.61283	209.815	159.089	14521.3	16299
20	100.389	8.57639	395.819	108.733	39760.9	12643.4		20	89.538	10.5258	223.889	59.854	20590.7	7288.22		20	72.9137	17.6968	239.899	144.674	19653.2	20287.2
30	94.8594	9.65177	308.748	118.137	29804.6	14387.6		30	104.991	13.0145	204.537	57.3989	21518.7	6896.55		30	84.9994	15.9644	237.548	177.499	22468.8	23550.1
40	85.2002	15.8826	254.169	103.611	22554.2	12750.6		40	98.9984	6.78137	182.324	89.1624	17957.5	11762.6		40	87.285	13.1947	283.869	107.24	24260	23196.7
50	80.3309	18.2724	237.031	274.014	20552.6	25957.5		50	31.1262	44.0191	116.222	153.053	7570.59	13112.6		50	91.2478	7.27448	296.607	319.852	26102	22363.1

## Sheet: Figure 3G
R1	wt +GFPBAX							R1	mtch2ko +GFPBAX
time	stoichiometry	stoichiometry_err	nparticles	nparticles_err	stoich_x_npart	stoich_x_npart_err		time	stoichiometry	stoichiometry_err	nparticles	nparticles_err	stoich_x_npart	stoich_x_npart_err
0	44.4604	57.4171	94.8889	111.957	4218.8	10425.9		0	29.2177	7.90389	5.5	4.03113	160.697	161.252
10	95.277	87.6318	146.333	186.776	13942.2	30618.9		10	40.1744	6.93711	48.25	39.8834	1938.41	1937.01
20	139.592	91.9292	144.556	160.531	20178.7	35697.7		20	65.333	13.0792	105.75	113.814	6908.97	8818.96
30	154.703	100.613	130.333	114.375	20162.9	30807.2		30	68.2672	23.4518	46.5	47.1301	3174.42	4307.95
40	193.473	115.638	104.444	87.3322	20207.2	28974.1		40	61.6273	14.1838	20.25	16.2076	1247.95	1286.05
R2								R2
time	stoichiometry	stoichiometry_err	nparticles	nparticles_err	stoich_x_npart	stoich_x_npart_err		time	stoichiometry	stoichiometry_err	nparticles	nparticles_err	stoich_x_npart	stoich_x_npart_err
0	37.5622	40.9392	40.1111	55.5547	1506.66	3728.87		0	43.1575	41.2351	26	33.5976	1122.09	2522.1
10	126.461	69.2858	276.444	206.334	34959.5	45247		10	69.9542	24.6689	115.8	66.9967	8100.7	7543.36
20	196.872	83.086	287	180.365	56502.3	59354.5		20	116.168	44.3804	166.4	58.9834	19330.4	14236.9
30	239.843	91.4665	285.222	171.144	68408.6	67135.9		30	137.836	62.5007	179	95.4128	24672.6	24338.9
40	260.705	96.0988	275	163.598	71693.8	69078.1		40	128.358	50.3541	65.2	66.1707	8368.95	11776.6
R3								R3
time	stoichiometry	stoichiometry_err	nparticles	nparticles_err	stoich_x_npart	stoich_x_npart_err		time	stoichiometry	stoichiometry_err	nparticles	nparticles_err	stoich_x_npart	stoich_x_npart_err
0	38.596	40.6321	32.3333	67.5418	1247.94	3920.62		0	29.0906	23.868	13	18.4641	378.178	847.417
10	72.9848	53.5852	113.667	93.3777	8295.93	12906		10	63.7526	32.1688	139	96.7527	8861.62	10639.7
20	125.982	65.2333	235.333	149.074	29647.8	34132.2		20	106.575	58.5151	245.846	120.333	26201	27210.2
30	153.84	64.5043	234.333	124.928	36049.9	34334.5		30	151.131	77.2967	295.231	127.508	44618.5	42090.7
40	207.611	82.8939	237.167	139.701	49238.4	48663.1		40	179.555	85.6937	310.154	122.586	55689.8	48589.1
combined								combined
time	stoichiometry	stoichiometry_err	nparticles	nparticles_err	stoich_x_npart	stoich_x_npart_err		time	stoichiometry	stoichiometry_err	nparticles	nparticles_err	stoich_x_npart	stoich_x_npart_err
0	40.2062	3.03765	55.7778	27.8374	2324.47	1343.65		0	33.8219	6.60143	14.8333	8.4689	553.657	411.636
10	98.241	21.9321	178.815	70.3109	19065.9	11472.5		10	57.9604	12.8289	101.017	38.495	6300.24	3099.88
20	154.149	30.7168	222.296	58.8788	35442.9	15384.8		20	96.0254	22.0534	172.665	57.3653	17480.1	7983.88
30	182.795	40.3404	216.63	64.4604	41540.5	20075.2		30	119.078	36.3363	173.577	101.616	24155.2	16923.4
40	220.596	28.9423	205.537	73.1329	47046.5	21076.4		40	123.18	48.283	131.868	127.396	21768.9	24161.2
