# Supplementary material for: MTCH2 promotes BAX and BAK self-assembly and apoptotic pore growth
Source: Nat Struct Mol Biol. 2026 Apr 29;33(5):824–37. doi: 10.1038/s41594-026-01805-8 (PMC13186707; doi:10.1038/s41594-026-01805-8)
Supplement: Supplementary file 14 — Statistical source data. [file 41594_2026_1805_MOESM14_ESM.xlsx]

## Sheet: Figure 4C
	wt +GFPBAX DC								mtch2ko +GFPBAX DC
R1								R1
time	stoichiometry	stoichiometry_err	nparticles	nparticles_err	stoich_x_npart	stoich_x_npart_err		time	stoichiometry	stoichiometry_err	nparticles	nparticles_err	stoich_x_npart	stoich_x_npart_err
0	25.7566	6.94538	13.75	13.2547	354.153	436.896		0	0	0	0	0	0	0
10	48.3011	5.18731	87.5	70.1195	4226.35	3840.74		10	0	0	0	0	0	0
20	68.0578	10.5442	139.5	101.323	9494.06	8366.7		20	36.6745	1.787	111.5	96.5	4089.21	3738.34
30	77.423	31.7724	152	112.23	11768.3	13518.6		30	47.5596	3.21033	123	108	5849.83	5531.31
40	91.0378	27.8918	225	132.716	20483.5	18357.8		40	57.9802	6.59691	174	146	10088.6	9612.98
50	101.013	50.3688	235.5	127.031	23788.5	24693.6		50	58.077	5.52161	109.5	85.5	6359.43	5570.2
R2								R2
time	stoichiometry	stoichiometry_err	nparticles	nparticles_err	stoich_x_npart	stoich_x_npart_err		time	stoichiometry	stoichiometry_err	nparticles	nparticles_err	stoich_x_npart	stoich_x_npart_err
0	19.5912	7.11304	49.8333	80.1278	976.297	1924.27		0	0	0	0	0	0	0
10	23.5919	6.16308	53.6667	84.3834	1266.1	2321.52		10	0	0	0	0	0	0
20	31.6272	8.8829	62.6667	80.0451	1981.97	3088.26		20	5.21944	5.21944	5.5	4.5	28.7069	52.1944
30	27.7144	10.6009	99	119.031	2743.72	4348.35		30	18.4962	3.96044	1.5	0.5	27.7442	15.1887
40	34.413	12.7138	111.833	129.399	3848.53	5874.85		40	30.2862	12.086	7.5	1.5	227.147	136.074
50	36.5422	17.0315	97.3333	134.298	3556.77	6565.26		50	32.914	13.157	5.5	0.5	181.027	88.8205
R3								R3
time	stoichiometry	stoichiometry_err	nparticles	nparticles_err	stoich_x_npart	stoich_x_npart_err		time	stoichiometry	stoichiometry_err	nparticles	nparticles_err	stoich_x_npart	stoich_x_npart_err
0	16.4996	16.8006	54.75	129.949	903.352	3063.93		0	0	0	0	0	0	0
10	39.1686	24.8944	83.125	141.885	3255.89	7626.79		10	35.3779	29.7597	66	88.4119	2334.94	5091.97
20	59.3667	46.9964	110.875	162.21	6582.28	14840.6		20	61.2485	14.3947	85.3333	69.9397	5226.54	5512.04
30	63.6565	43.9862	118.125	146.186	7519.42	14501.6		30	67.8052	1.96815	80.3333	37.3661	5447.02	2691.72
40	63.9501	31.2707	132.375	155.068	8465.4	14056.1		40	82.9516	23.212	62.6667	10.6562	5198.3	2338.57
50	69.0159	27.2123	131.375	151.596	9066.96	14037.6		50	115.738	32.5551	63.6667	22.0656	7368.68	4626.51
combined								combined
time	stoichiometry	stoichiometry_err	nparticles	nparticles_err	stoich_x_npart	stoich_x_npart_err		time	stoichiometry	stoichiometry_err	nparticles	nparticles_err	stoich_x_npart	stoich_x_npart_err
0	20.6158	3.84799	39.4444	18.2793	744.601	277.689		0	0	0	0	0	0	0
10	37.0205	10.2012	74.7639	15.0245	2916.11	1232.17		10	11.7926	16.6773	22	31.1127	778.313	1100.7
20	53.0172	15.5357	104.347	31.7049	6019.44	3092.52		20	34.3808	22.9312	67.4444	45.0852	3114.82	2231.06
30	56.2646	20.9558	123.042	21.9147	7343.82	3686.36		30	44.6203	20.2374	68.2778	50.3293	3774.86	2654.71
40	63.1337	23.1242	156.403	49.2252	10932.5	7011.68		40	57.0727	21.5101	81.3889	69.2505	5171.34	4025.95
50	68.857	26.3203	154.736	58.7754	12137.4	8540.18		50	68.9098	34.6697	59.5556	42.5572	4636.38	3177.24

## Sheet: Figure 4E
	wt mch2								D189R mtch2
R1								R1
time	stoichiometry	stoichiometry_err	nparticles	nparticles_err	stoich_x_npart	stoich_x_npart_err		time	stoichiometry	stoichiometry_err	nparticles	nparticles_err	stoich_x_npart	stoich_x_npart_err
0	4.49046	10.041	1.83333	1.86339	8.23251	26.7759		0	20.5252	27.6878	24.4	43.5642	500.815	1569.75
10	12.7397	18.5022	5.33333	7.67391	67.945	196.442		10	59.1495	49.3869	46.6	39.8678	2756.37	4659.59
20	129.794	33.7074	230.167	44.4088	29874.3	13522.3		20	117.659	51.724	116.5	63.5582	13707.3	13504.1
30	153.679	34.1479	246.5	60.6266	37881.8	17734.5		30	158.37	56.0282	147.5	68.519	23359.5	19115.5
40	167.929	29.3109	248.667	68.6383	41758.4	18815		40	177.286	52.3324	167	84.0595	29606.8	23642.1
50	172.669	26.3256	258.5	84.6439	44634.9	21420.5		50	189.244	49.1037	164.8	87.8007	31187.4	24708
R2								R2
time	stoichiometry	stoichiometry_err	nparticles	nparticles_err	stoich_x_npart	stoich_x_npart_err		time	stoichiometry	stoichiometry_err	nparticles	nparticles_err	stoich_x_npart	stoich_x_npart_err
0	12.6911	18.0109	11	19.3964	139.603	444.283		0	16.9468	24.3693	24	37.1259	406.723	1214.03
10	49.6074	36.6543	49.3333	77.2327	2447.3	5639.59		10	25.2137	28.9147	10.3333	11.7	260.542	593.785
20	116.3	93.7092	90.5556	69.6852	10531.6	16590.3		20	103.752	50.0653	112.333	55.4577	11654.8	11377.8
30	183.017	100.743	141.222	83.9719	25846.1	29595.5		30	173.834	63.3301	121.667	48.6301	21149.8	16158.7
40	205.469	95.7916	142.667	102.093	29313.6	34643.1		40	219.458	88.6813	128.833	31.8089	28273.5	18405.8
50	213.013	91.0519	156.556	125.273	33348.4	40939.5		50	236.011	84.7731	105.833	39.8765	24977.8	18383.1
R3								R3
time	stoichiometry	stoichiometry_err	nparticles	nparticles_err	stoich_x_npart	stoich_x_npart_err		time	stoichiometry	stoichiometry_err	nparticles	nparticles_err	stoich_x_npart	stoich_x_npart_err
0	5.24941	13.8886	2.375	3.63791	12.4673	52.0824		0	3.22437	10.1964	2.54545	4.88716	8.20749	41.7124
10	25.7075	34.9864	32.625	41.0029	838.706	2195.51		10	69.4821	43.8075	77.5455	65.3499	5388.02	7937.72
20	101.394	72.479	132.625	84.6699	13447.4	18197.6		20	127.909	63.8424	127.091	93.3999	16256.1	20060.5
30	165.533	88.4307	192.875	87.7246	31927.2	31577.4		30	139.236	68.9495	126.455	88.0603	17607.1	20980.2
40	204.686	97.5074	183.25	72.7972	37508.7	32768.8		40	152.816	67.8313	136.727	88.7889	20894.1	22842.8
50	224.839	107.817	175.75	60.1638	39515.5	32476		50	160.122	63.1888	143.545	101.581	22984.8	25335.8
combined								combined
time	stoichiometry	stoichiometry_err	nparticles	nparticles_err	stoich_x_npart	stoich_x_npart_err		time	stoichiometry	stoichiometry_err	nparticles	nparticles_err	stoich_x_npart	stoich_x_npart_err
0	7.47701	3.69995	5.06944	4.19936	53.4342	60.9548		0	13.5655	7.45676	16.9818	10.2094	305.249	213.523
10	29.3515	15.2701	29.0972	18.1353	1117.98	991.237		10	51.2818	18.9094	44.8263	27.4679	2801.64	2093.53
20	115.829	11.5988	151.116	58.4765	17951.1	8514.57		20	116.44	9.90001	118.641	6.21213	13872.7	1882.14
30	167.41	12.0506	193.532	42.982	31885	4913.65		30	157.147	14.151	131.874	11.221	20705.5	2369.36
40	192.695	17.5148	191.528	43.6684	36193.6	5164.96		40	183.187	27.5245	144.187	16.4501	26258.1	3831.8
50	203.507	22.334	196.935	44.2325	39166.2	4614.3		50	195.126	31.2592	138.06	24.3836	26383.3	3493.06

## Sheet: Figure 4G
wt								MTCH1 KO
R1								R1
time	stoichiometry	stoichiometry_err	nparticles	nparticles_err	stoich_x_npart	stoich_x_npart_err		time	stoichiometry	stoichiometry_err	nparticles	nparticles_err	stoich_x_npart	stoich_x_npart_err
0	51.1703	22.7619	214	209.11	10950.4	11756.8		0	38.82	5.91958	26	14.9666	1009.32	734.913
10	106.777	17.7867	468.429	160.977	50017.3	19101.5		10	70.0749	11.9285	278.167	148.98	19492.5	13757.9
20	110.335	14.6	451.857	135.942	49855.9	16385.9		20	78.7696	9.19467	337.333	127.551	26571.6	13148.8
30	106.762	17.6	437.143	134.88	46670.2	16326.5		30	80.1195	10.7192	310	98.6171	24837	11224.1
40	104.032	16.708	386.857	98.5921	40245.6	12123.5		40	82.6774	14.2517	261.167	89.1785	21592.6	11095.1
R2								R2
time	stoichiometry	stoichiometry_err	nparticles	nparticles_err	stoich_x_npart	stoich_x_npart_err		time	stoichiometry	stoichiometry_err	nparticles	nparticles_err	stoich_x_npart	stoich_x_npart_err
0	30.5098	3.73273	127.2	67.7374	3880.84	2120.49		0	57.1489	5.20528	56.7794	55.4342	3244.88	288.55
10	68.1804	30.2457	359.9	132.076	24538.1	14127.4		10	77.5194	26.8305	323.696	155.887	25092.7	4182.53
20	89.4047	12.1856	431.1	136.43	38542.4	13280.6		20	81.1453	24.1356	308.983	176.117	25072.5	4250.69
30	83.1218	18.624	308.6	77.5038	25651.4	8633.35		30	78.6752	24.3683	281.934	138.841	22181.3	3383.31
40	65.1821	9.75678	237.4	120.217	15474.2	8171.14		40	78.3496	21.529	262.238	122.549	20546.3	2638.36
R3								R3
time	stoichiometry	stoichiometry_err	nparticles	nparticles_err	stoich_x_npart	stoich_x_npart_err		time	stoichiometry	stoichiometry_err	nparticles	nparticles_err	stoich_x_npart	stoich_x_npart_err
0	47.7249	5.95649	100.75	66.2547	4808.28	3218.44		0	56.7991	1.56344	64.4902	37.5209	3662.99	58.6616
10	105.697	30.9792	358.75	54.8059	37918.6	12532.9		10	71.8513	11.2715	341.991	115.723	24572.5	1304.37
20	101.427	18.5325	304.5	164.302	30884.5	17594.2		20	88.1541	12.7717	292.834	53.254	25814.5	680.147
30	94.6944	19.9605	180.5	116.536	17092.3	11608.6		30	82.9688	10.1601	214.291	65.2231	17779.5	662.673
40	86.3863	22.1166	138.25	113.885	11942.9	10302.3		40	83.1153	12.0164	161.66	61.0634	13436.4	733.761
combined								combined
time	stoichiometry	stoichiometry_err	nparticles	nparticles_err	stoich_x_npart	stoich_x_npart_err		time	stoichiometry	stoichiometry_err	nparticles	nparticles_err	stoich_x_npart	stoich_x_npart_err
0	43.135	9.03752	147.317	253.043	6546.52	31103.4		0	50.9226	5.7759	49.0899	1.3871	2639.06	360.708
10	93.5513	17.9453	395.693	51.4342	37491.4	10650.8		10	73.1485	5.7563	314.618	47.4396	23052.6	6414.93
20	100.389	8.57639	395.819	108.733	39760.9	12643.4		20	82.6897	5.59622	313.05	76.7674	25819.5	6026.55
30	94.8594	9.65177	308.748	118.137	29804.6	14387.6		30	80.5878	6.19697	268.742	82.791	21599.3	5090.03
40	85.2002	15.8826	254.169	103.611	22554.2	12750.6		40	81.3807	8.35793	228.355	72.2701	18525.1	4822.41
