# Supplementary material for: MTCH2 promotes BAX and BAK self-assembly and apoptotic pore growth
Source: Nat Struct Mol Biol. 2026 Apr 29;33(5):824–37. doi: 10.1038/s41594-026-01805-8 (PMC13186707; doi:10.1038/s41594-026-01805-8)
Supplement: Supplementary file 15 — Statistical source data. [file 41594_2026_1805_MOESM15_ESM.xlsx]

## Sheet: Figure 5A
Figure5A	GPL
		WT CTRL				WT + LPA				MTCH2KO CTRL				MTCH2KO + LPA
	Sample	WT CTRL1	WT CTRL2	WT CTRL3	WT CTRL4	WT + LPA1	WT + LPA2	WT + LPA3	WT + LPA4	KO CTRL1	KO CTRL2	KO CTRL3	KO CTRL4	KO + LPA1	KO + LPA2	KO + LPA3	KO + LPA4
	PA	5.26973	6.87177	3.89808	3.38511	4.95061	6.19147	4.35419	6.30917	4.8602	5.86385	7.18136	5.04882	4.24898	4.09537	3.30843	N/A
	PC	169.211	240.495	225.79	174.315	194.623	235.334	202.786	217.362	234.112	268.853	324.599	227.222	222.496	222.407	141.963	N/A
	PE	80.8417	115.916	114.387	83.9663	88.5221	97.6597	93.5395	102.599	121.753	134.369	153.983	126.416	107.626	111.009	70.1032	N/A
	PG	11.2776	15.2415	8.26012	7.80858	15.5084	18.3173	13.163	18.9706	11.0498	13.0482	15.1731	11.379	13.2957	13.1834	8.92195	N/A
	PI	34.943	41.6142	37.3462	28.2769	33.5285	39.7015	31.1951	39.9908	36.1083	41.9228	48.9944	38.9775	31.3329	33.4827	21.0166	N/A
	PS	81.7783	95.3681	75.8215	57.2149	80.5262	98.0769	71.7509	96.5278	73.2571	85.9534	101.292	81.6584	64.6556	68.8304	43.6692	N/A	#sample amount ware too low
Two way ANOVA
Within each column	compare rows (simple effects within columns)
Number of families	7
Number of comparisons per family	6
Alpha	0.05
Tukey's multiple comparisons test	Mean Diff.	95.00% CI of diff.	Significant?	Summary	Adjusted P Value
PA
CTRL WT vs. CTRL KO	-0.5303	-45.68 to 44.62	No	ns	>0.9999
CTRL WT vs. WT + LPA	-12.44	-57.59 to 32.71	No	ns	0.8875
CTRL WT vs. KO + LPA	-9.304	-58.07 to 39.46	No	ns	0.9586
CTRL KO vs. WT + LPA	-11.91	-57.06 to 33.24	No	ns	0.8997
CTRL KO vs. KO + LPA	-8.774	-57.54 to 39.99	No	ns	0.9649
WT + LPA vs. KO + LPA	3.132	-45.63 to 51.90	No	ns	0.9983
PC
CTRL WT vs. CTRL KO	147.8	102.6 to 192.9	Yes	****	<0.0001
CTRL WT vs. WT + LPA	8.302	-36.85 to 53.45	No	ns	0.9627
CTRL WT vs. KO + LPA	145.2	96.46 to 194.0	Yes	****	<0.0001
CTRL KO vs. WT + LPA	-139.5	-184.6 to -94.32	Yes	****	<0.0001
CTRL KO vs. KO + LPA	-2.54	-51.31 to 46.23	No	ns	0.9991
WT + LPA vs. KO + LPA	136.9	88.16 to 185.7	Yes	****	<0.0001
PE
CTRL WT vs. CTRL KO	114.7	69.57 to 159.9	Yes	****	<0.0001
CTRL WT vs. WT + LPA	43.93	-1.224 to 89.08	No	ns	0.0595
CTRL WT vs. KO + LPA	111	62.19 to 159.7	Yes	****	<0.0001
CTRL KO vs. WT + LPA	-70.79	-115.9 to -25.64	Yes	***	0.0005
CTRL KO vs. KO + LPA	-3.755	-52.52 to 45.01	No	ns	0.997
WT + LPA vs. KO + LPA	67.03	18.27 to 115.8	Yes	**	0.003
PG
CTRL WT vs. CTRL KO	-3.535	-48.68 to 41.61	No	ns	0.9969
CTRL WT vs. WT + LPA	-8.265	-53.41 to 36.88	No	ns	0.9631
CTRL WT vs. KO + LPA	-2.002	-50.77 to 46.77	No	ns	0.9995
CTRL KO vs. WT + LPA	-4.73	-49.88 to 40.42	No	ns	0.9927
CTRL KO vs. KO + LPA	1.533	-47.23 to 50.30	No	ns	0.9998
WT + LPA vs. KO + LPA	6.264	-42.50 to 55.03	No	ns	0.9867
PI
CTRL WT vs. CTRL KO	18.66	-26.49 to 63.81	No	ns	0.6995
CTRL WT vs. WT + LPA	-0.2796	-45.43 to 44.87	No	ns	>0.9999
CTRL WT vs. KO + LPA	16.21	-32.56 to 64.98	No	ns	0.8188
CTRL KO vs. WT + LPA	-18.94	-64.09 to 26.21	No	ns	0.6896
CTRL KO vs. KO + LPA	-2.452	-51.22 to 46.32	No	ns	0.9992
WT + LPA vs. KO + LPA	16.49	-32.28 to 65.26	No	ns	0.8111
PS
CTRL WT vs. CTRL KO	56.59	11.44 to 101.7	Yes	**	0.008
CTRL WT vs. WT + LPA	16.46	-28.69 to 61.61	No	ns	0.774
CTRL WT vs. KO + LPA	55.46	6.688 to 104.2	Yes	*	0.0194
CTRL KO vs. WT + LPA	-40.14	-85.29 to 5.013	No	ns	0.0991
CTRL KO vs. KO + LPA	-1.138	-49.91 to 47.63	No	ns	>0.9999
WT + LPA vs. KO + LPA	39	-9.768 to 87.77	No	ns	0.1623
Test details	Mean 1	Mean 2	Mean Diff.	SE of diff.	N1	N2	q
PA
CTRL WT vs. CTRL KO	15.45	15.98	-0.5303	17.19	4	4	0.04362
CTRL WT vs. WT + LPA	15.45	27.89	-12.44	17.19	4	4	1.023
CTRL WT vs. KO + LPA	15.45	24.76	-9.304	18.57	4	3	0.7085
CTRL KO vs. WT + LPA	15.98	27.89	-11.91	17.19	4	4	0.9793
CTRL KO vs. KO + LPA	15.98	24.76	-8.774	18.57	4	3	0.6681
WT + LPA vs. KO + LPA	27.89	24.76	3.132	18.57	4	3	0.2385
PC
CTRL WT vs. CTRL KO	506.8	359	147.8	17.19	4	4	12.15
CTRL WT vs. WT + LPA	506.8	498.4	8.302	17.19	4	4	0.6829
CTRL WT vs. KO + LPA	506.8	361.5	145.2	18.57	4	3	11.06
CTRL KO vs. WT + LPA	359	498.4	-139.5	17.19	4	4	11.47
CTRL KO vs. KO + LPA	359	361.5	-2.54	18.57	4	3	0.1934
WT + LPA vs. KO + LPA	498.4	361.5	136.9	18.57	4	3	10.43
PE
CTRL WT vs. CTRL KO	285.8	171.1	114.7	17.19	4	4	9.436
CTRL WT vs. WT + LPA	285.8	241.9	43.93	17.19	4	4	3.613
CTRL WT vs. KO + LPA	285.8	174.8	111	18.57	4	3	8.45
CTRL KO vs. WT + LPA	171.1	241.9	-70.79	17.19	4	4	5.823
CTRL KO vs. KO + LPA	171.1	174.8	-3.755	18.57	4	3	0.286
WT + LPA vs. KO + LPA	241.9	174.8	67.03	18.57	4	3	5.105
PG
CTRL WT vs. CTRL KO	11.22	14.75	-3.535	17.19	4	4	0.2908
CTRL WT vs. WT + LPA	11.22	19.48	-8.265	17.19	4	4	0.6798
CTRL WT vs. KO + LPA	11.22	13.22	-2.002	18.57	4	3	0.1524
CTRL KO vs. WT + LPA	14.75	19.48	-4.73	17.19	4	4	0.3891
CTRL KO vs. KO + LPA	14.75	13.22	1.533	18.57	4	3	0.1168
WT + LPA vs. KO + LPA	19.48	13.22	6.264	18.57	4	3	0.477
PI
CTRL WT vs. CTRL KO	70.69	52.03	18.66	17.19	4	4	1.535
CTRL WT vs. WT + LPA	70.69	70.97	-0.2796	17.19	4	4	0.023
CTRL WT vs. KO + LPA	70.69	54.48	16.21	18.57	4	3	1.234
CTRL KO vs. WT + LPA	52.03	70.97	-18.94	17.19	4	4	1.558
CTRL KO vs. KO + LPA	52.03	54.48	-2.452	18.57	4	3	0.1867
WT + LPA vs. KO + LPA	70.97	54.48	16.49	18.57	4	3	1.256
PS
CTRL WT vs. CTRL KO	166.1	109.5	56.59	17.19	4	4	4.655
CTRL WT vs. WT + LPA	166.1	149.6	16.46	17.19	4	4	1.354
CTRL WT vs. KO + LPA	166.1	110.6	55.46	18.57	4	3	4.223
CTRL KO vs. WT + LPA	109.5	149.6	-40.14	17.19	4	4	3.301
CTRL KO vs. KO + LPA	109.5	110.6	-1.138	18.57	4	3	0.08666
WT + LPA vs. KO + LPA	149.6	110.6	39	18.57	4	3	2.97

## Sheet: Figure 5B
	Figure5B
		WT CTRL				WT + LPA				MTCH2KO CTRL				MTCH2KO + LPA
	Sample	WT CTRL1	WT CTRL2	WT CTRL3	WT CTRL4	WT + LPA1	WT + LPA2	WT + LPA3	WT + LPA4	KO CTRL1	KO CTRL2	KO CTRL3	KO CTRL4	KO + LPA1	KO + LPA2	KO + LPA3	KO + LPA4
1	CL 68:3	0.059999	0.0786943	0.0791515	0.0798353	0.0422817	0.0449545	0.041803	0.0511322	0.0884555	0.109307	0.140072	0.137085	0.112376	0.107445	0.094362	N/A
2	CL 68:4	0.209724	0.271815	0.276223	0.2741	0.114317	0.126421	0.102197	0.130134	0.0635479	0.071597	0.0990086	0.0921869	0.134738	0.117468	0.0939367	N/A
3	CL 70:4	0.187068	0.261901	0.263349	0.266871	0.0953633	0.113221	0.0755268	0.101722	0.0944926	0.116248	0.155515	0.1609	0.179303	0.163198	0.134037	N/A
4	CL 70:5	0.156158	0.221825	0.223956	0.225335	0.0458186	0.0574579	0.0347691	0.0473789	0.122332	0.149228	0.192067	0.186906	0.147948	0.142478	0.1271	N/A
5	CL 72:5	0.0735966	0.100616	0.101737	0.101532	0.0336141	0.0338264	0.026818	0.0329842	0.0467324	0.0565842	0.0730794	0.0735309	0.0706234	0.0629829	0.0508188	N/A
6	CL 72:6	0.0788655	0.116332	0.118418	0.116929	0.0219483	0.0263836	0.0183632	0.0232417	0.0754637	0.0957214	0.123466	0.119448	0.0844225	0.0897864	0.0812108	N/A
7	CL 72:7	0.0940242	0.122177	0.123826	0.122716	0.0476814	0.050574	0.0403746	0.0508025	0.034025	0.0389186	0.0520308	0.0496318	0.0646563	0.0570054	0.0463367	N/A
8	CL 72:8	0.0521568	0.0668334	0.0686771	0.0676191	0.0203209	0.0216427	0.0164405	0.0216651	0.0130827	0.0148233	0.0208591	0.0190486	0.0288761	0.0252371	0.0199611	N/A
9	CL 74:8	0.0339346	0.0434697	0.0449596	0.0442874	0.0145329	0.0150878	0.0122213	0.0151024	0.0105063	0.0119091	0.0162959	0.0152545	0.0206347	0.0180715	0.0144866	N/A
10	CL 74:9	0.0189377	0.0252127	0.0250455	0.0254057	0.00723436	0.0078035	0.00581028	0.00740424	0.0048357	0.00545442	0.00775236	0.00760923	0.00993539	0.00878833	0.00699737	N/A
CL	total	0.964465	1.30888	1.32534	1.32463	0.443113	0.497373	0.374323	0.481567	0.553474	0.669791	0.880146	0.861601	0.853512	0.792461	0.669247	N/A
																		#
																		not enough sample
			unpaired t test
			Table Analyzed	LPA CL	LPA CL	LPA CL
			Column D	KO + LPA	CTRL KO	WT + LPA
			vs.	vs.	vs.	vs.
			Column B	CTRL KO	CTRL WT	CTRL WT
			Unpaired t test
			P value	0.0022	0.0002	0.0062
			P value summary	**	***	**
			Significantly different (P < 0.05)?	Yes	Yes	Yes
			One- or two-tailed P value?	Two-tailed	Two-tailed	Two-tailed
			t, df	t=5.788, df=5	t=8.406, df=6	t=4.126, df=6
			How big is the difference?
			Mean of column B	0.4491	1.231	1.231
			Mean of column D	0.7717	0.4491	0.7413
			Difference between means (D - B) ± SEM	0.3226 ± 0.05574	-0.7817 ± 0.09300	-0.4896 ± 0.1186
			95% confidence interval	0.1794 to 0.4659	-1.009 to -0.5542	-0.7799 to -0.1993
			R squared (eta squared)	0.8701	0.9217	0.7394
			F test to compare variances
			F, DFn, Dfd	2.933, 2, 3	10.52, 3, 3	1.278, 3, 3
			P value	0.3937	0.0846	0.8449
			P value summary	ns	ns	ns
			Significantly different (P < 0.05)?	No	No	No
			Data analyzed
			Sample size, column B	4	4	4
			Sample size, column D	3	4	4

## Sheet: Figure 5C
Figure 5C
	time (min)	ko			KO LPA			WT			WT + LPA
	0	0	0.03448	0.14286	0.13333	0.44	0.625	0.75	0.81579	1	0.88	0.96429
	10	0.46667	0.37931	0.71429	0.8	0.6	1	1	1	1	1	1
	20	0.86667	0.58621	0.85714	1	1	1	1	1	1	1	1
	30	1	1	1	1	1	1	1	1	1	1	1
