# Supplementary material for: MTCH2 promotes BAX and BAK self-assembly and apoptotic pore growth
Source: Nat Struct Mol Biol. 2026 Apr 29;33(5):824–37. doi: 10.1038/s41594-026-01805-8 (PMC13186707; doi:10.1038/s41594-026-01805-8)
Supplement: Supplementary file 16 — Statistical source data. [file 41594_2026_1805_MOESM16_ESM.xlsx]

## Sheet: Figure 6A
no nump		wt				bax bak dko				mtch2 ko				mtch2 ki
	R1	R2	R3		R1	R2	R3		R1	R2	R3		R1	R2	R3
0	-0.784691	-0.00581333	0.790505		0.176764	2.13491	0.633362		-1.37422	0.776884	0.335877		0.292619	2.8384	1.07726
1	2.42494	4.21834	1.76685		-0.118658	2.02201	1.26586		0.821524	3.27295	0.272484		2.52766	4.74092	0.290821
2	2.46898	4.44614	4.98667		0.451559	3.27063	0.965205		1.26291	3.59878	1.51005		2.78349	5.55448	-1.95086
3	2.68372	4.9093	5.42717		0.754944	3.36291	-0.460714		2.24518	4.38352	2.7284		2.5333	4.90702	0.349894
cyt b
0	-1.26654	0.508727	0.757811		-0.437509	1.77932	0.66972		-1.88538	0.283245	3.37195		-0.470693	1.83181	1.89175
1	2.34089	4.29001	2.68567		-0.543201	1.65741	0.319309		0.568651	2.45642	3.05727		2.27611	4.26464	2.28255
2	2.46385	4.36334	4.91559		0.003378	2.17032	1.44892		0.991385	3.24339	3.1634		2.37793	4.60952	2.80478
3	2.57672	4.38847	5.341		0.328267	2.48867	1.53943		2.0673	4.19087	2.49839		2.19017	4.44368	4.68728
dloop
0	-1.53798	0.415361	1.12262		-1.44454	0.761836	0.155048		-1.83508	0.275768	1.76483		-1.07633	1.01965	2.12808
1	1.73603	3.47147	3.27548		-1.10507	1.04777	0.367557		0.12647	2.23541	1.57062		1.67806	3.77496	2.87733
2	1.67817	3.38112	4.83207		-0.874975	1.27061	0.277185		1.1838	3.33669	1.82055		2.28965	4.40364	4.44538
3	1.61746	3.47582	4.36936		-0.675029	1.52478	0.277667		1.60066	3.74608	1.99471		2.05789	4.27003	5.51958
16S
0	-2.11076	0.521228	1.58953		-1.87223	0.838384	1.55125		-2.4137	0.6641	3.44136		-2.06962	1.10652	1.87244
1	0.141089	1.7227	3.3476		-1.79211	1.07835	0.908006		-1.07035	1.61445	2.92857		0.722251	3.48063	2.4644
2	0.491849	2.96814	4.40918		-1.59131	1.56875	1.56361		-0.128137	2.4669	2.58412		0.582173	3.80164	2.64757
3	0.958693	3.21729	4.82903		-1.10277	1.55449	1.81751		0.715841	3.14978	-0.248754		0.872718	3.54597	4.61796
AUC		wt	DKO	MTCH2 KO	MTCH2 KI
Dloop	R1	8.974	2.48	6.713	9.978
	R2	14.32	8.982	13.1	16.34
	R3	16.37	6.381	10.79	16.67
Cyt b	R1	11.13	5.076	7.321	11.18
	R2	16.77	11.63	13.61	17.68
	R3	16.32	8.543	14.83	14.05
No un	R1	11.72	6.679	8.4	12.6
	R2	17	13.92	15.33	20.05
	R3	15.74	8.197	9.195	4.934
16S	R1	7.317	2.389	5.213	7.966
	R2	13.82	11.1	13.25	16.87
	R3	18.23	11.42	14.37	15.62

## Sheet: Figure 6C
		normalised
Wt	10--20	0.65217	0.34783
	30-40	0.71429	0.28571
	50-60+	0.84615	0.15385
MCTH2 KO	10--20	0.3125	0.6875
	30-40	0.5	0.5
	50-60+	0.35714	0.64286

## Sheet: Figure 6E
	Normal	Abnormal	Mixed	No cristae
MEF wt	60.215	16.129	13.9785	9.67742
with COMBO	0	45.8333	7.29167	46.875
M2 KO5	55.0725	24.6377	15.942	4.34783
with COMBO	77.4648	5.6338	8.4507	8.4507
M2 KO8	71.0526	9.21053	10.5263	9.21053
with COMBO	60.5634	14.0845	16.9014	8.4507
