# Supplementary material for: MTCH2 promotes BAX and BAK self-assembly and apoptotic pore growth
Source: Nat Struct Mol Biol. 2026 Apr 29;33(5):824–37. doi: 10.1038/s41594-026-01805-8 (PMC13186707; doi:10.1038/s41594-026-01805-8)
Supplement: Supplementary file 17 — Statistical source data. [file 41594_2026_1805_MOESM17_ESM.xlsx]

## Sheet: Figure 7A
HeLa WT
[COMBO]	DMSO										31.25nM										62.5nM										125nM										250nM
time / h	rep 1	rep 2	rep 3	rep 4	rep 5	rep 6	rep 7	rep 8	rep 9		rep 1	rep 2	rep 3	rep 4	rep 5	rep 6	rep 7	rep 8	rep 9		rep 1	rep 2	rep 3	rep 4	rep 5	rep 6	rep 7	rep 8	rep 9		rep 1	rep 2	rep 3	rep 4	rep 5	rep 6	rep 7	rep 8	rep 9		rep 1	rep 2	rep 3	rep 4	rep 5	rep 6	rep 7	rep 8	rep 9
0	3.09652	2.53893	1.61288	3.35344	2.6837	2.11725	1.82482	2.42623	2.0904		2.68334	1.64699	2.03616	5.07695	2.25223	2.33956	2.55011	1.78916	1.4845		3.50455	2.97829	2.58033	3.88342	2.84695	3.30255	1.47577	1.97233	1.88705		2.38282	1.70161	2.5881	3.18885	2.44156	3.48935	2.39147	1.42647	1.61757		3.16274	2.03957	3.05543	3.21665	2.42763	1.80238	2.22231	1.51693	0.89609
2	3.33876	2.15829	1.51481	3.41195	2.49168	2.98282	2.27402	1.62397	2.62533		2.5792	1.19363	2.89876	6.28907	3.11802	1.98496	2.8676	1.8358	1.75402		3.51256	3.51415	2.54703	5.21635	3.12995	3.68643	1.73253	1.28903	2.12983		2.12843	2.65432	3.01798	5.10448	3.92754	4.9256	2.45896	1.6387	1.78136		4.29051	3.86424	4.38088	5.42863	4.27513	3.57746	3.15369	1.76431	1.19134
4	3.47254	2.23005	1.34388	3.52474	2.45726	3.34393	2.39249	1.52867	1.98619		2.68355	2.87431	2.85647	6.76322	3.1414	2.07397	3.14069	2.14157	2.25074		3.52298	2.92292	3.03254	5.6989	3.14648	4.11227	2.24578	1.44601	3.05103		3.31329	2.59679	2.71357	6.67738	4.33622	6.54169	3.58363	2.1941	2.24745		6.25764	6.37976	6.64307	12.8439	12.4195	12.8662	6.53996	5.03719	4.56517
6	3.36827	3.55622	2.27813	3.50366	2.98194	3.18507	3.07433	1.78402	2.25506		3.11814	2.35701	3.34609	7.58539	3.33567	2.65701	3.36374	2.11373	1.94827		4.03718	3.84685	3.08067	5.678	3.99275	4.81284	2.37988	1.66319	2.1093		3.21712	3.17374	3.41375	7.57555	5.69894	7.56304	4.94295	2.81638	2.62557		7.48721	6.46581	10.8225	20.1169	18.2954	22.2247	10.4425	8.99714	8.42329
8	3.92131	2.85668	2.09437	3.44211	3.26453	3.28933	2.16663	1.94821	2.44654		3.21772	2.51053	2.75205	6.07117	3.85319	3.31463	3.74689	2.63389	2.15546		3.66704	3.52071	2.92801	6.29129	4.13564	5.21534	2.61754	1.55443	3.0811		4.11333	3.62622	3.99134	8.4307	7.29665	8.70905	4.90252	3.80828	3.18321		9.01755	8.37857	11.8943	27.6422	25.6719	29.4743	13.1822	13.791	12.1818
10	4.07037	3.25855	1.91738	3.59887	3.18059	3.1965	2.19247	2.72131	2.34385		3.36881	3.0143	3.2309	6.01011	4.21585	3.22387	3.14782	2.50946	2.61415		4.46627	3.32252	2.69496	6.01107	3.96562	5.5689	2.64911	1.79852	3.117		4.23146	4.37505	4.95217	8.43493	7.39262	8.96208	5.52117	4.33131	3.49981		9.44308	10.0159	14.2588	31.9912	29.9628	34.6807	16.5426	15.8332	14.0082
12	4.72549	3.13287	2.31454	2.99285	3.45052	3.52475	1.92034	2.03423	2.50085		3.38455	2.7277	2.8369	5.51733	3.459	3.03395	3.76052	2.73861	2.43544		3.69718	3.46101	4.31829	5.69539	4.48457	5.5615	2.89992	2.12536	3.88784		4.91744	5.09509	5.86171	9.84587	7.91955	9.63841	5.50787	4.39203	3.63251		11.8632	12.1725	16.1902	33.8085	30.1785	35.059	18.5434	17.2728	15.1
14	4.18638	3.17065	1.88243	2.79228	3.09839	3.54463	1.74106	2.01769	2.30393		4.20027	2.59521	3.16599	5.25984	3.46301	3.08834	3.67504	2.98307	2.71876		4.7165	3.21815	3.27952	6.19841	4.59639	5.99305	3.01575	2.50348	3.9269		5.95524	5.78191	8.29593	9.43026	8.35183	10.0661	6.77205	5.56721	4.54073		13.9379	12.983	17.3809	34.3978	32.1724	36.4676	19.5013	19.0739	17.4313
16	3.58741	3.55732	2.60749	2.60585	2.93169	2.81553	2.00379	1.69719	2.77514		3.73918	2.39555	3.06253	4.86795	3.6434	3.40599	4.02304	3.47892	2.93026		5.07197	4.11616	4.76029	5.46612	4.77114	5.96072	3.80577	2.98558	4.30347		5.85176	6.36682	8.73092	9.52188	9.04209	10.9876	7.57426	6.09748	4.88571		15.9252	14.9429	19.7931	33.698	32.2135	37.0034	20.7314	21.9791	18.4817
18	3.87847	2.91872	2.03144	2.18612	2.92979	2.39593	1.91936	2.08459	2.13906		4.98359	2.78591	3.43265	5.6514	3.58094	3.19294	4.36049	3.26359	3.016		5.49071	4.34085	4.4193	5.46793	4.4019	6.06658	3.76794	4.15241	5.4237		6.25761	8.10895	10.1872	10.3751	9.29341	11.6341	8.47984	8.2104	6.79734		17.4563	16.1008	19.6665	35.2027	32.7225	37.4688	21.9561	22.3674	20.0077
20	3.83047	2.86766	2.93565	2.43523	2.27467	2.34153	2.32041	2.19411	2.4531		5.08138	3.48513	4.45437	4.72534	3.55493	3.61849	5.2601	4.13143	4.24689		5.07808	5.03729	5.38115	5.97219	5.19284	6.46966	4.58539	4.85017	6.28463		6.75407	8.77182	10.8409	10.5287	10.4787	12.528	9.96556	9.69219	8.33849		20.5944	18.2049	21.1299	36.6739	34.4585	37.6124	22.7832	23.4407	21.6568
22	4.22814	2.87759	2.35658	2.16997	2.13905	2.46829	2.35124	2.23215	2.62104		5.57484	4.34028	4.3229	4.63108	4.39591	2.81883	5.36627	5.09845	5.10435		5.65301	5.68619	6.8503	6.10607	6.00357	7.0697	5.8685	5.41259	7.81555		7.11203	9.8722	12.7506	11.3332	11.0877	13.6797	11.6616	10.7137	10.9338		22.7738	21.4843	21.2835	37.1872	33.7053	36.8481	23.5631	24.9064	22.7532
24	4.55426	2.36142	2.6128	2.18246	2.05726	2.36586	2.48109	2.77228	2.657		5.63578	4.10864	4.28528	5.27261	4.71594	3.38343	5.91287	6.79525	6.15655		6.44099	6.04766	7.16049	6.04971	6.64328	7.20988	7.17408	6.80173	9.29534		8.9646	10.3127	13.7021	11.8545	13.005	15.0855	13.9587	12.6493	12.9799		25.2746	22.5217	22.3833	37.3437	33.5159	37.2009	23.0496	25.2904	22.8101
HeLa MTCH2 KO
[COMBO]	DMSO										31.25nM										62.5nM										125nM										250nM
time / h	rep 1	rep 2	rep 3	rep 4	rep 5	rep 6	rep 7	rep 8	rep 9		rep 1	rep 2	rep 3	rep 4	rep 5	rep 6	rep 7	rep 8	rep 9		rep 1	rep 2	rep 3	rep 4	rep 5	rep 6	rep 7	rep 8	rep 9		rep 1	rep 2	rep 3	rep 4	rep 5	rep 6	rep 7	rep 8	rep 9		rep 1	rep 2	rep 3	rep 4	rep 5	rep 6	rep 7	rep 8	rep 9
0	3.38427	4.77571	4.04184	15.3899	13.2607	15.6404	3.1606	3.7304	4.71297		2.35164	2.25094	2.22427	9.03339	10.2045	11.975	2.73449	3.34979	3.32745		3.96426	1.22769	1.81525	4.32185	7.31855	14.4942	3.62896	3.09358	3.84359		2.76066	2.47421	2.61116	7.56801	11.6105	14.9539	2.743	3.69707	3.11168		2.98072	3.12229	3.12033	8.72487	6.08142	11.8342	2.86456	2.23011	2.68359
2	3.57724	5.36458	4.54172	18.3592	15.7025	16.0723	3.1443	3.78269	4.37262		2.64728	3.20597	2.18463	11.5037	13.1133	16.1458	3.81261	4.01125	3.85606		4.77551	1.09799	2.08766	7.14106	9.87065	17.4785	4.38027	3.68167	4.04198		2.69389	2.23076	3.44228	12.0505	14.5924	19.5262	3.01765	3.97613	2.97571		3.16212	3.09603	3.67798	12.5339	12.1173	20.2251	3.19108	2.18403	3.28343
4	3.90342	4.46928	4.21596	19.8602	17.9556	21.3861	3.40299	3.58946	4.16798		2.46592	3.45065	3.00853	13.2171	15.3543	20.343	4.23989	4.14721	3.9057		4.44997	1.60703	2.92732	8.751	10.8613	19.1263	4.61324	4.05398	4.4294		3.03355	3.3498	3.37576	11.9606	16.3144	21.4972	3.3181	4.40371	3.5675		3.84592	3.39931	4.83739	15.1548	14.7268	23.4341	3.4688	2.87416	3.52144
6	3.66524	5.27885	5.44018	19.7029	16.951	19.0434	3.68832	3.22552	4.87234		2.83036	3.64687	2.84483	11.7733	15.8669	19.9294	3.89367	4.1157	3.72534		4.52524	1.55276	3.09633	8.07932	11.0207	16.8991	5.00194	3.67255	4.4969		3.66043	3.8304	4.0612	11.2463	16.5417	19.5659	3.61284	4.30532	4.30533		4.00341	4.89932	5.38254	16.1419	17.645	24.3542	4.67493	3.69023	5.27186
8	3.8148	5.29464	4.40423	22.3184	20.0075	16.7641	3.6448	3.73105	5.27253		2.72641	4.04151	2.83311	13.6895	14.491	22.7969	4.66061	5.14716	3.92098		4.66465	1.75368	2.98976	8.81571	11.3302	18.9081	5.61608	4.7596	4.42592		4.06161	5.04224	5.17504	15.1032	18.3777	21.9563	4.11247	5.25305	4.57448		4.10364	6.54749	6.3744	19.8782	19.2662	26.0346	5.51883	4.84635	5.97778
10	3.01401	4.66978	3.84073	20.236	18.2134	16.7579	3.70981	3.18021	5.07805		2.73427	4.56062	3.20479	12.1225	14.3015	19.8963	4.68971	5.87013	3.81977		4.78111	2.05068	3.39771	9.36898	11.754	18.0605	6.16074	4.05884	4.67161		4.25505	4.70044	5.65298	15.8233	18.0897	25.0234	4.78233	5.50093	5.08786		4.42443	7.62652	7.80232	21.1996	19.851	29.2095	6.19384	5.43313	6.28594
12	4.17004	4.05176	4.55262	19.4375	16.4044	17.8987	3.80987	3.43653	4.84164		3.48791	4.79971	3.45697	12.025	14.444	20.0245	4.69787	5.56245	4.17638		4.69075	1.91488	3.90489	10.4245	13.5172	19.1293	5.62309	4.73422	5.07062		4.62682	4.39633	6.24314	15.492	19.3871	23.4393	4.99157	6.27365	5.10363		4.91988	9.49736	8.31713	26.064	21.9058	29.2522	6.74171	5.83425	7.21716
14	3.56081	5.1909	5.4173	19.2557	18.2986	15.8789	4.58856	3.52304	4.87037		3.19989	4.23022	3.43277	12.2821	13.0686	22.7066	4.41273	5.10486	3.7279		4.57665	2.51057	3.22559	12.0338	12.5865	20.2776	5.37411	5.46248	4.93913		3.81324	4.62055	7.53694	16.7179	20.9036	22.9403	5.50225	5.73262	5.73582		5.28727	10.7011	9.18871	24.2232	25.7413	33.0742	7.3526	6.44234	7.15074
16	4.33322	4.80138	4.24047	18.363	17.8517	15.2574	4.3717	3.42365	4.83141		3.11448	4.45874	3.88925	12.0699	12.4979	21.6952	4.26335	6.14624	4.10056		4.76276	2.90838	3.79652	11.5369	12.4824	19.0918	5.36237	4.56234	5.17421		4.80299	5.0587	7.1682	18.4478	20.9568	21.4569	4.91217	6.24485	5.22086		5.13232	11.7232	9.81378	25.8424	27.1923	35.4282	7.33757	7.39202	8.5589
18	4.43542	4.54703	4.57311	16.2965	14.5437	14.59	3.81217	3.24013	4.47087		3.07342	4.35555	3.87762	10.3704	11.0027	21.7215	5.2338	5.76458	4.78667		4.37549	2.93298	4.39708	11.8446	11.5237	18.0702	5.84593	4.91069	5.10799		4.612	5.33505	7.24876	19.1219	21.6492	22.6259	5.53546	6.28059	6.13911		5.3903	12.3655	8.54472	28.8053	28.552	34.9987	7.63575	7.24489	7.24122
20	4.38568	4.75093	3.93775	14.5635	13.9762	12.32	4.46982	3.4863	5.03446		4.20602	4.18693	3.29457	10.2284	12.1634	18.8847	4.48462	6.95761	4.7522		4.50671	3.05725	4.18129	12.0981	12.1242	18.5243	5.66888	4.94669	5.04751		5.02052	5.02473	8.24585	17.4685	20.2531	22.7215	5.86742	6.45601	5.70385		5.60329	14.3297	9.8803	27.498	27.3159	33.4646	8.63238	7.94613	7.49908
22	4.12923	4.46326	4.32087	13.5082	16.3241	14.0156	4.69025	3.78005	4.49149		3.44016	4.31705	3.46153	10.5602	12.2241	18.2333	4.95219	5.96805	4.8143		5.43917	3.08794	4.48548	12.2399	11.7304	17.2291	5.48227	4.843	6.0042		5.1333	5.7717	9.41114	16.8081	21.8153	22.9841	5.5145	6.33386	6.70479		6.34856	14.0878	10.7085	28.4011	28.6342	34.3938	8.23541	7.1467	8.57348
24	5.21991	4.64365	3.93939	12.6396	13.3055	12.9867	5.56266	3.73213	4.99331		3.68935	4.24965	4.05723	8.78801	10.0692	18.6333	4.83993	6.0228	5.62781		6.57542	3.60941	5.40265	11.5263	12.3695	16.9007	5.77496	5.20531	5.83867		5.44807	5.25617	9.01854	16.0411	20.2143	21.1877	5.74836	6.70427	6.68328		6.69111	13.6186	11.3129	28.1534	28.859	36.1172	8.79401	8.33706	8.92328
U2OS WT
[COMBO]	DMSO										31.25nM										62.5nM										125nM										250nM
time / h	rep 1	rep 2	rep 3	rep 4	rep 5	rep 6	rep 7	rep 8	rep 9		rep 1	rep 2	rep 3	rep 4	rep 5	rep 6	rep 7	rep 8	rep 9		rep 1	rep 2	rep 3	rep 4	rep 5	rep 6	rep 7	rep 8	rep 9		rep 1	rep 2	rep 3	rep 4	rep 5	rep 6	rep 7	rep 8	rep 9		rep 1	rep 2	rep 3	rep 4	rep 5	rep 6	rep 7	rep 8	rep 9
0	1.31713	2.04202	0.600902	0.238095	0	0.173611	0.485625	0.423387	0.496862		1.03982	1.82552	0.933148	0.255102	0.531264	0.452612	0.816378	0.917616	2.4637		1.7073	1.49391	1.9618	0.447153	0.320513	0.535559	1.11919	1.25539	0.776168		1.38153	1.81665	1.56295	0.181159	1.07923	1.23518	0.444507	0.772814	0.856199		2.50968	0.811799	0.979056	0.561815	0.805054	0	1.08449	0.289577	0.802416
2	2.13472	2.23291	1.67304	0.98406	1.20717	0.656863	0.701038	0.946273	0.703053		1.99835	2.34454	1.39671	1.69517	0.841965	1.47594	1.62284	1.35752	1.97579		1.9531	1.36847	2.56813	0.664807	0.897498	1.20668	1.86869	1.27428	1.76271		2.42047	1.79548	1.51481	0.538433	1.24191	1.94575	1.7115	1.42767	1.49555		4.1962	2.45356	2.39531	1.19863	1.12572	0.488722	1.98295	0.990625	1.21519
4	1.98507	2.75174	1.53614	1.11481	1.12139	0.650452	1.18581	1.43634	1.04594		1.5136	2.49902	1.77457	1.66809	0.801182	1.25515	1.72904	1.91329	2.65652		1.94686	1.40364	2.34327	1.56921	1.63469	1.63565	2.64385	1.55225	2.48679		2.87131	2.04069	2.52961	1.77914	2.64092	2.96459	3.59353	2.76605	2.56003		5.93356	5.92811	5.53015	5.15869	4.5501	4.93964	6.19627	6.47278	5.12398
6	1.65156	1.35151	0.98242	1.83279	1.51351	0.417533	1.55655	1.12679	0.937828		1.73974	3.31187	1.76819	1.95782	1.34379	1.25155	2.33292	2.23022	2.51873		2.86986	1.52126	3.28584	1.97327	2.05648	3.04674	3.31113	1.97528	3.07637		3.07861	3.60783	3.59395	1.74359	3.89786	4.17982	5.88584	6.53248	4.87146		8.03775	8.90469	11.3727	11.64	9.31288	12.1055	17.1184	14.9048	14.6131
8	1.68463	1.94718	1.24025	1.00933	1.15162	1.01096	1.6576	1.25637	0.890109		2.02901	3.73162	1.97426	2.54982	0.993103	1.01381	2.45593	2.36901	2.91775		2.44487	2.04001	3.64428	2.15772	1.73623	2.30592	3.10313	2.23398	4.83206		3.6752	3.68037	4.16411	2.81873	5.34867	5.74194	7.52288	7.52653	7.25953		9.5656	11.6785	14.3054	14.5013	13.9192	16.1973	22.4889	22.0384	21.9229
10	1.87416	0.986416	0.93727	1.42076	1.17044	0.516853	1.10986	1.33079	0.991283		2.75892	3.11412	1.53564	2.53374	1.15538	1.17189	2.3678	2.81049	3.37689		1.84245	2.571	3.95469	2.37939	1.88057	2.30724	3.54647	2.38152	4.80699		3.73981	3.98825	4.43059	3.18509	6.40686	5.80392	8.23903	8.50134	8.6172		10.6499	16.0158	15.0612	18.4431	15.8897	19.7308	23.3158	23.5968	23.5143
12	2.06366	1.53234	1.1081	1.80793	1.65732	0.670689	1.44168	0.909116	1.15841		2.4988	2.88353	1.2892	1.84855	1.16219	1.13492	2.84691	2.25109	2.79378		2.67624	1.93568	3.82127	2.79244	2.94988	3.09947	3.74105	2.82333	4.671		3.86203	4.25852	4.81368	4.43641	7.75211	6.88672	9.0975	9.21846	9.70124		11.3461	16.363	17.4971	19.1006	16.6617	19.4228	24.9484	24.27	23.6342
14	1.85543	1.4478	0.827287	1.55305	1.61656	0.765482	1.21493	0.908638	1.07761		1.96151	2.3913	1.65742	2.02474	1.18283	1.51866	2.5025	2.62768	2.75109		2.9695	1.9842	4.24048	3.06104	2.52824	2.90924	4.04031	2.79798	4.1939		3.73872	5.08074	4.77315	4.12225	7.75422	6.14205	10.3477	9.75975	9.95953		11.8927	18.5898	17.9559	19.3566	17.8845	22.3568	26.0384	25.4177	25.6076
16	1.94089	0.872279	0.780285	1.75097	1.69453	0.974634	1.78547	0.863233	1.3316		2.3441	2.09729	1.43475	1.61883	1.26452	1.55079	2.58841	2.93836	3.37589		2.38094	2.58634	4.49072	3.05977	3.15966	2.88322	3.32684	3.46746	4.10954		4.53968	4.51043	5.90951	4.33426	7.52513	7.64231	11.1348	10.7742	11.5339		11.7574	17.793	18.8686	19.0083	17.8613	21.5218	24.6886	25.0324	26.1618
18	1.68978	1.27593	1.01486	1.25952	1.72095	0.917436	1.72609	1.13394	1.4576		2.41924	2.18504	1.84782	1.52362	1.58289	2.05186	3.38079	3.56126	3.09972		2.70918	3.23808	5.17754	4.39824	3.32284	4.00373	3.85112	4.67912	5.77021		4.93722	4.9245	6.36516	5.66886	8.47629	8.49653	12.5611	10.9599	14.0453		12.1122	18.8094	19.8826	19.0766	17.8799	22.1627	26.0999	23.9568	26.4394
20	1.66909	1.29007	1.02701	1.44105	0.755567	0.931603	1.44652	1.27036	1.60054		2.1401	2.29177	2.5977	1.28476	1.2324	1.66825	3.17414	4.1656	3.63426		2.88642	3.69518	5.4608	5.18544	3.92101	4.21343	5.1647	5.79465	6.42275		5.13064	5.1209	8.3544	6.63743	8.80554	9.15057	13.1168	13.1278	14.3895		14.2408	19.7944	20.8676	18.4248	19.6967	22.474	25.0174	24.4097	25.6833
22	1.58865	0.7111	1.40244	1.09417	1.39945	0.513868	1.3758	1.35213	2.06913		2.19364	2.27218	3.02685	1.52633	1.51199	1.67263	4.40811	4.73816	4.30455		4.01773	3.83231	6.84718	6.25598	5.01636	5.12082	6.22747	7.03808	8.09354		6.04678	6.29734	8.35991	8.58256	9.08336	9.79697	16.0052	14.9425	16.4837		13.8044	19.2888	23.2536	19.977	18.1622	22.341	24.9405	25.9539	25.8528
24	1.8415	0.924893	1.14285	0.935694	1.4241	0.453909	1.42126	1.24476	1.92148		1.81439	2.62974	2.78355	2.14078	2.29021	1.4909	4.5896	6.01889	5.36232		3.04937	3.97178	7.28237	6.84254	6.18907	5.35861	8.27569	9.28802	10.1638		7.03177	6.6865	9.47952	10.2142	10.7689	11.268	18.8891	18.016	18.7826		14.7717	20.2337	21.635	20.3566	19.848	23.8826	25.5615	26.4201	27.6241
U2OS MTCH2 KO
[COMBO]	DMSO										31.25nM										62.5nM										125nM										250nM
time / h	rep 1	rep 2	rep 3	rep 4	rep 5	rep 6	rep 7	rep 8	rep 9		rep 1	rep 2	rep 3	rep 4	rep 5	rep 6	rep 7	rep 8	rep 9		rep 1	rep 2	rep 3	rep 4	rep 5	rep 6	rep 7	rep 8	rep 9		rep 1	rep 2	rep 3	rep 4	rep 5	rep 6	rep 7	rep 8	rep 9		rep 1	rep 2	rep 3	rep 4	rep 5	rep 6	rep 7	rep 8	rep 9
0	0.557982	0.639535	0.92677	0.30303	0.525641	0.33557	0.825172	0.327752	1.54246		0.859996	0.458246	0.273886	0.5301	0.750947	0.503647	0.210971	0.887022	0.627748		1.64798	1.83298	1.20698	0.556767	0.970869	0.710177	0.797821	0.928612	0.888402		0.845576	0.422546	1.65332	0.436199	0.848832	0.381886	1.18061	0.600311	0.591788		0.545451	0.753855	0.891115	0.335282	0.465838	0.388099	0.177958	1.06812	0.983171
2	0.799268	0.634223	0.975837	0.451807	1.22462	1.96776	0.503887	0.977864	2.4412		0.792799	0.807256	0.410587	0.713209	1.06367	1.29894	0.875558	1.17735	0.864		1.47563	2.18173	1.11552	0.801488	1.04501	1.13049	1.22528	1.21115	1.45088		1.13854	1.06985	2.41234	1.30349	1.40252	0.695335	1.93436	1.10727	1.5445		1.12922	0.655265	1.3167	1.05201	0.466492	0.666071	0.448267	1.13043	1.57526
4	0.51187	1.86268	0.932992	0.973316	0.805895	1.94767	0.775662	1.38804	2.46557		1.01802	0.997395	0.789583	0.870916	0.48426	0.870445	1.16918	1.84826	1.44761		1.29959	2.15566	1.09399	0.879076	0.727307	1.07554	2.01386	2.16107	1.94062		1.01284	0.812921	2.70625	1.62381	1.51809	0.641234	2.44537	1.0434	1.29098		0.723067	0.563302	1.30563	1.18386	1.05899	1.06369	0.427036	1.36515	2.05579
6	0.74665	1.36034	1.11613	0.854777	1.28493	1.04806	0.937204	1.16976	2.24688		1.27389	1.51098	0.965554	0.839262	0.797364	0.742234	1.318	2.01921	1.38706		2.28802	2.64067	1.46569	1.13521	1.08125	0.934534	1.32338	1.40337	2.29945		1.22645	1.04925	2.53202	2.14731	1.78021	1.07086	2.22696	1.21767	1.00152		1.13915	0.933665	1.27581	1.44486	1.38486	1.39397	0.780248	2.17017	2.31421
8	0.565471	1.60638	1.3147	0.417593	1.10747	1.02807	1.01632	0.956365	2.19565		0.935606	1.33619	0.925702	0.90092	0.579929	0.899882	1.62323	1.51559	1.31394		1.53725	2.33501	1.20308	1.3646	0.88036	1.59396	1.60331	1.84674	2.0661		1.28638	1.74022	2.71491	1.38155	1.64388	1.32527	2.06977	1.19223	1.22452		1.62623	1.2267	1.55439	1.86727	2.06902	2.02738	1.16112	2.83817	2.8779
10	0.86321	1.35246	0.944757	1.03335	1.28022	1.19225	0.557212	1.15636	1.46094		1.20464	1.72357	0.773259	0.751009	0.487386	0.792019	1.46498	1.6808	1.37359		2.38347	2.18095	1.16814	1.28232	1.06338	1.44141	1.2144	1.42186	1.7345		0.923514	1.61578	2.67439	1.55215	1.61644	1.26073	2.11925	1.24219	1.17275		1.22369	1.07414	1.59111	2.16097	2.32576	1.76191	1.53703	3.05278	3.10336
12	0.578252	0.586184	1.01916	0.768049	1.53972	1.12886	0.762325	0.864021	1.41854		1.02711	0.936498	0.831711	0.453546	0.67075	0.491813	1.43206	1.48437	1.34419		2.23144	2.16001	1.50307	0.832618	0.726454	1.55999	1.1113	1.38948	1.91312		1.0938	1.05423	2.45801	1.23198	1.82498	1.50537	2.17752	1.26189	1.36221		1.683	0.88301	1.62367	2.31218	3.33366	2.61893	1.97703	3.29678	3.4394
14	0.840598	0.619274	0.864379	0.445479	1.53047	1.25045	0.0809061	0.649242	1.21124		1.05722	1.26959	0.657281	0.502715	0.62685	0.717974	1.54497	1.35934	1.48322		1.56894	1.93549	0.828893	0.874378	0.761628	0.909008	1.20837	1.12708	1.8202		0.495552	0.822187	3.18688	1.42207	1.79827	1.4878	2.09516	1.39925	1.08314		1.68134	1.10424	1.55717	2.85371	4.63136	3.55654	2.33816	3.44803	3.57759
16	1.1367	0.69621	0.761281	0.813802	1.18813	1.34774	0.140125	0.236263	1.45937		0.909141	1.32584	0.820122	0.712801	0.745871	0.420796	1.50939	1.35069	1.13807		1.59131	2.38885	0.942939	1.01146	0.669576	0.649245	0.603974	1.06411	1.3115		0.993091	1.05002	2.61432	1.38779	1.45036	1.3099	1.73384	1.46125	1.0536		2.13265	1.36722	1.88051	3.29649	5.21639	3.51539	2.80362	4.06504	4.35922
18	0.997143	0.453686	0.744099	0.467239	0.769171	0.852465	0.0733138	0.284892	1.05637		0.993936	1.09466	0.965466	0.463996	0.674033	0.296172	1.08952	1.00821	1.1645		1.59662	2.02987	0.955285	0.911886	0.630464	0.196078	0.698547	1.14698	1.39523		0.622149	0.775942	2.57978	1.40265	1.78686	1.51039	1.38296	1.50679	1.10764		1.7603	1.52907	1.67301	4.56854	6.05302	3.9784	3.2824	4.2422	4.70338
20	0.770175	0.355386	0.687656	0.509431	0.917179	0.727811	0.127263	0.40167	1.05903		0.593854	0.837057	0.619409	0.428816	0.591672	0.430878	1.22147	1.19304	0.942037		1.50436	1.7944	0.84843	0.628397	0.785152	0.275144	0.84445	1.23679	1.14156		1.0106	0.83571	2.6434	1.41767	1.4895	1.74771	1.90948	1.82468	1.35541		2.01719	1.90691	1.54855	6.37491	6.03009	4.65693	4.35428	4.77402	5.00556
22	0.802587	0.780972	0.95838	0.532638	0.658094	1.05566	0.189276	0.449944	0.794209		0.702006	0.665266	1.26733	0.287145	0.467699	0.442977	1.21955	0.956377	1.34576		1.82294	1.66512	1.22534	0.694723	0.698516	0.355195	0.817543	1.14087	1.11936		0.748696	0.988518	1.78515	2.19268	2.0692	1.89457	2.21695	1.94715	1.64768		2.50863	2.24301	1.98077	7.71959	7.64233	4.89532	5.34463	5.87747	5.20111
24	1.08296	0.812201	0.54534	0.493308	0.732278	1.28954	0.151229	0.286104	0.804176		0.928546	0.586823	0.66809	0.114209	0.698078	0.288392	1.27808	1.19061	0.922882		1.52287	2.22884	1.03063	0.353138	1.02082	0.972	1.09411	0.921846	1.04765		0.905826	0.845423	1.51442	2.70848	2.82262	2.70182	2.49789	2.26836	2.06088		2.23563	1.97344	2.4825	10.5739	8.87369	6.14041	6.70875	7.3822	5.82742

## Sheet: Figure 7B
HeLa WT	HeLa KO
1186	34903
1380	54220
1070	47660
TtestResult(statistic=np.float64(-7.824948297785027), pvalue=np.float64(0.01591924012399486), df=np.float64(2.0010170089210653))

## Sheet: Figure 7C
WT persister
	DMSO			31.25 nM AS			62.5 nM AS			125 nM AS			250 nM AS			500 nM AS			1000 nM AS			2000 nM AS
time / h	rep 1	rep 2	rep 3	rep 1	rep 2	rep 3	rep 1	rep 2	rep 3	rep 1	rep 2	rep 3	rep 1	rep 2	rep 3	rep 1	rep 2	rep 3	rep 1	rep 2	rep 3	rep 1	rep 2	rep 3
0	9.41455	18.3031	17.7657	11.0077	14.4459	10.6661	4.6331	9.91242	16.8496	7.55619	15.6269	18.3377	6.34509	12.4593	9.83907	9.16999	13.7942	16.949	7.44063	10.6174	15.6828	12.7878	20.0581	17.7408
2	23.819	31.9472	28.0049	22.2348	24.0618	14.9837	19.0138	15.3479	24.3895	20.6488	19.3069	31.0435	16.3177	21.9987	21.8072	26.5827	23.4865	31.5381	17.3799	17.8917	24.0363	27.3137	35.0917	33.5845
4	27.28	35.2525	29.2274	21.547	24.571	18.5005	18.8364	21.3217	25.7924	25.1985	21.0962	30.9678	20.9493	22.8799	21.4411	26.9312	23.8716	31.4893	21.3673	19.2537	28.4755	31.716	38.0397	37.441
6	27.8069	35.9149	30.7703	22.0407	23.2009	18.0536	18.5438	20.2253	24.4833	26.0295	22.187	30.2777	19.1976	24.0638	23.1776	29.6031	24.5515	32.5532	19.01	19.0923	28.2447	28.7846	44.6554	38.9869
8	29.7271	35.3586	29.5506	20.255	22.6592	19.9576	17.7721	20.5836	26.0936	25.7549	20.7647	31.8788	19.5888	23.3297	24.0293	29.5551	25.1344	30.2981	18.6158	19.7878	27.1763	33.0221	42.8551	43.3391
10	29.1315	35.9008	30.9392	21.3495	26.0461	17.4918	16.9654	19.6514	24.9417	26.5034	21.3092	30.8662	21.3874	22.369	26.2748	27.4056	27.9117	32.8737	17.2738	20.1411	29.2748	35.3494	46.5852	44.4285
12	27.4872	35.6407	29.0444	19.8099	24.2873	19.1079	17.7794	20.748	25.8686	26.035	20.5998	32.1406	21.7462	25.1244	24.1633	26.4733	25.1522	33.1669	21.2584	19.5162	31.0791	37.1873	41.7088	43.4173
14	28.2369	34.3988	28.7271	18.9272	23.576	17.8468	18.7971	19.2533	25.4946	25.8727	21.4004	32.3203	21.1632	24.2556	25.0069	28.6199	27.2423	33.3463	21.5846	22.7835	28.5809	35.3635	44.2029	44.8007
16	27.7145	34.2306	27.8133	18.2356	23.0943	18.1664	17.6432	18.5458	25.0597	25.2583	23.5364	30.1309	20.5953	23.7723	24.4609	29.4506	23.3391	31.9216	22.7486	19.0193	28.9024	38.9167	46.476	43.8897
18	28.2464	32.4679	27.3835	19.2632	24.2135	15.4163	19.1601	17.8948	25.1086	22.4412	20.526	30.4553	21.714	22.4353	25.9488	30.1516	22.5088	33.5153	23.6526	20.7185	32.5911	38.6	44.4	46.2428
20	25.9653	33.5432	27.0816	18.6314	24.0993	15.6271	17.6929	17.4809	21.7647	24.5193	21.198	32.9864	20.7864	22.3828	24.6961	30.408	23.3241	34.1557	23.4865	19.0083	30.0946	42.6882	42.447	44.5955
22	28.2961	35.7792	27.5079	17.0766	22.4168	15.4787	17.0758	18.4606	23.5673	25.8424	20.035	30.693	22.8035	23.0237	25.3953	26.7491	24.2192	35.1044	23.1634	19.5947	32.9743	41.7725	45.0835	46.9368
	26.6641	32.7775	27.104	17.9871	24.0858	16.8017	18.7598	17.8675	24.2898	27.2128	20.1833	28.925	20.7955	23.9985	26.7492	30.1597	24.7836	33.6527	25.4524	19.463	33.5264	42.2565	44.9814	45.1224
KO persister
	DMSO						31.25 nM AS						62.5 nM AS						125 nM AS						250 nM AS						500 nM AS						1000 nM AS						2000 nM AS
time / h	rep 1	rep 2	rep 3	rep 4	rep 5	rep 6	rep 1	rep 2	rep 3	rep 4	rep 5	rep 6	rep 1	rep 2	rep 3	rep 4	rep 5	rep 6	rep 1	rep 2	rep 3	rep 4	rep 5	rep 6	rep 1	rep 2	rep 3	rep 4	rep 5	rep 6	rep 1	rep 2	rep 3	rep 4	rep 5	rep 6	rep 1	rep 2	rep 3	rep 4	rep 5	rep 6	rep 1	rep 2	rep 3	rep 4	rep 5	rep 6	rep 5
0	15.7035	19.0453	11.8607	12.0586	20.3622	14.5472	10.9799	11.8676	8.54329	9.1766	14.7481	12.3992	15.2944	13.89	9.92212	9.51068	15.7451	11.194	17.3099	17.6375	9.76701	11.452	19.0678	13.2747	15.4304	11.6409	10.7166	13.37	19.5677	12.4328	13.6703	16.3742	10.1922	13.1177	16.1627	14.875	11.7835	12.3575	8.38491	10.6767	13.8008	12.1977	14.0936	15.9425	9.34919	7.68642	10.8408	11.7733	10.8408
2	18.3419	23.2661	13.8061	15.6448	24.9787	16.6388	11.8819	14.3516	11.117	11.5882	17.216	13.6376	17.6047	16.2034	11.0915	11.0471	17.1394	13.1568	19.7049	20.6751	10.7979	13.9726	21.9002	14.1677	14.4489	13.6931	11.8428	15.8194	21.4714	13.672	17.8998	20.4346	11.6268	14.3987	20.3087	17.015	11.9289	13.8031	9.46453	12.7366	16.4412	15.3444	18.1303	19.5733	11.0599	10.8499	14.3814	14.4326	14.3814
4	18.7042	24.5731	14.3732	15.8302	25.3531	16.9892	10.9532	14.5803	10.7018	12.1118	17.5538	13.3662	17.0633	15.4794	10.7564	11.2859	16.8934	12.4572	20.6893	19.9342	11.1287	14.4795	22.02	14.9273	13.9205	14.2734	11.7083	16.1336	22.1022	14.249	16.3903	19.8021	12.6034	14.9652	21.2471	17.4441	13.0681	14.418	9.55383	13.0475	17.2325	14.4977	19.0053	19.9237	12.0152	10.7739	16.2703	15.2912	16.2703
6	18.7377	23.3806	14.4997	15.5688	25.2005	17.3857	11.942	14.8597	10.207	11.3345	17.5865	14.287	16.1458	15.0395	10.6268	10.8359	16.8476	12.39	20.1586	19.8352	11.1144	14.6029	22.3319	14.6172	13.9048	14.9178	11.5095	15.9607	22.4587	15.1531	17.7583	19.3741	11.9952	15.3899	20.9035	17.4746	11.7061	14.7628	9.74842	14.0435	16.5803	13.7731	19.7008	21.5897	14.4822	12.9702	17.5066	15.5024	17.5066
8	19.2823	22.9157	13.7669	15.3782	25.2783	16.9849	11.6215	14.4273	9.61146	11.3601	16.9263	13.6316	16.326	15.0807	10.4554	10.475	17.0973	12.1592	19.663	20.4732	11.6555	14.9067	22.234	14.7873	12.6125	14.8801	11.7587	17.0813	21.8011	14.6965	17.9384	18.946	11.9601	15.9367	20.9283	17.473	12.5517	14.1202	10.0012	13.2211	16.7495	14.5323	19.2161	21.8397	14.1187	12.7083	18.4868	16.4312	18.4868
10	18.0033	22.7286	14.0691	15.2859	23.7518	16.6485	10.7682	13.5042	9.64783	11.1186	16.3075	12.7015	15.6022	16.2002	10.3486	11.641	15.9851	11.8261	21.1406	20.6532	11.4906	16.2384	21.5781	14.7718	12.8382	14.1929	12.2792	16.3229	21.7871	15.184	17.999	18.842	12.0746	15.2878	20.9161	17.0875	11.7292	14.1783	10.395	13.6227	16.1423	14.1399	20.9538	23.1226	14.7309	13.8115	18.8837	16.9384	18.8837
12	18.3757	22.1786	14.3478	15.0188	23.9906	15.7354	10.8403	12.8371	9.41322	10.9961	17.0908	13.1659	15.8549	14.7044	9.85111	11.2887	16.0522	11.2205	19.5545	20.6453	11.6794	15.4476	21.9578	15.3417	12.5546	15.5773	11.8712	16.177	22.4461	15.5912	17.6998	17.5192	12.6277	16.9625	20.8098	16.2525	11.3438	15.3875	10.4538	13.9153	16.6483	15.1997	20.8819	23.4823	16.049	14.5068	19.1872	17.2539	19.1872
14	18.0536	21.4019	13.729	15.5194	23.4954	15.4318	10.9584	12.8134	9.59175	10.8956	16.5789	12.8503	15.0944	14.3681	10.4509	10.5473	15.7941	11.7135	19.2892	20.0565	12.3723	15.6854	21.8967	14.8837	12.1285	15.4008	12.0526	16.0728	21.7086	14.6791	16.6572	17.705	12.361	15.8421	20.2522	16.3465	11.4877	14.0417	9.89725	13.8587	16.04	15.5545	21.7779	24.9964	16.5292	14.7483	20.5575	18.361	20.5575
16	17.6389	20.4276	13.5761	14.5618	22.3808	15.3511	11.5352	12.4727	9.06239	10.5414	16.01	12.4526	15.2219	14.399	9.87609	10.6807	17.2661	11.6335	18.792	19.9961	11.623	14.9155	22.0893	14.8336	12.7182	14.8466	12.3354	17.4902	21.4962	14.4469	16.7305	18.9568	12.8833	16.612	20.1989	16.487	11.991	14.8224	11.3097	13.8053	16.9044	15.8871	23.204	26.2197	16.4259	15.4263	20.4347	19.4802	20.4347
18	15.5836	21.6102	12.9542	13.8869	21.459	15.2547	11.3216	12.3257	9.24723	10.2619	15.2227	11.8374	15.3798	13.615	9.6834	9.9116	16.204	10.839	18.3393	21.284	11.7999	15.2486	22.0747	14.2259	12.5522	15.9074	11.7778	17.1823	21.359	14.5744	18.0621	19.4912	12.6277	16.6705	19.7458	16.494	10.9924	14.9006	11.8092	14.3279	15.4761	15.1078	23.7506	22.6955	17.2267	16.152	20.8901	20.4108	20.8901
20	15.2402	21.0749	13.0595	13.778	22.0527	14.3212	9.93127	12.5018	9.41415	10.6415	15.4016	11.6946	15.0063	14.0683	9.55973	10.1518	15.0066	10.804	17.4618	20.098	11.6087	14.7973	21.0101	13.719	12.8308	16.011	12.0023	17.466	21.0842	14.9469	16.6126	18.0815	12.4451	16.7149	19.6722	16.7273	12.0505	15.0218	10.8902	15.0582	15.9335	15.2547	25.4598	25.0289	17.4478	16.3173	21.473	21.1803	21.473
22	16.086	20.6527	12.3631	13.9011	22.1631	13.9361	10.3278	12.2812	8.8555	9.99091	15.4114	11.5628	15.3535	13.2303	9.206	10.363	14.7912	11.2901	18.0694	21.0344	11.4481	14.7908	20.1425	13.6164	12.0643	15.5051	13.1359	17.3189	21.1003	14.214	17.4887	18.0171	12.7558	16.153	19.5431	16.4931	11.1446	14.6022	11.1701	14.6841	16.1036	15.0597	25.2935	26.0561	17.6819	17.5819	22.2371	21.4743	22.2371
	14.663	19.5816	12.9753	13.0382	20.7091	13.4186	9.47833	11.9473	8.32518	10.2622	15.1519	11.7265	15.2222	12.8233	9.94969	9.76085	14.3414	10.4212	18.6654	21.0627	11.1173	14.8608	20.2773	13.4359	12.5554	15.7145	12.0455	17.3503	20.3685	13.902	16.9312	18.2382	12.6968	16.4744	19.6734	15.4949	10.4247	13.4921	10.4278	14.9184	16.3897	15.5311	25.1422	28.0966	17.4374	17.3876	21.8499	22.0077	21.8499
[truncated: 1 more columns]

## Sheet: Figure 7E
Quantification
Rep1
Sample	GAPDH			gammaH2AX		relGAPDH	normNC
wt UT	11594.6			644.749		0.0556078	1
wt 8h	9417.22			9734.24		1.03366	18.5885
wt 18h	7355.44			3178.88		0.432181	7.77195
MTCH2 KO UT	11000.2			4263.12		0.387549	1
MTCH2 KO 8h	7435.73			16872.2		2.26907	5.85492
MTCH2 KO 18h	5690.49			6496.85		1.1417	2.94596
BAX/BAK DKO UT	11720.2			3068.05		0.261776	1
BAX/BAK DKO 8h	8562.27			1781.2		0.20803	0.794687
BAX/BAK DKO 18h	7807.73			1044.06		0.133722	0.510825
Rep2
Sample	GAPDH			gammaH2AX		relGAPDH	normNC
wt UT	11737.8			1366.31		0.116402	1
wt 8h	11282.3			16910.7		1.49887	12.8767
wt 18h	12574.8			8019.05		0.637706	5.47849
MTCH2 KO UT	15821.7			2890.05		0.182664	1
MTCH2 KO 8h	12455			11292.8		0.906687	4.96367
MTCH2 KO 18h	11169.3			6687.56		0.598743	3.27783
BAX/BAK DKO UT	13082.8			680.335		0.0520022	1
BAX/BAK DKO 8h	12025.3			636.92		0.0529651	1.01852
BAX/BAK DKO 18h	9675.34			441.435		0.0456248	0.877363
Rep3
Sample	GAPDH			gammaH2AX		relGAPDH	normNC
wt UT	5961.15			2205.28		0.369941	1
wt 8h	5861.28			15690.8		2.67704	7.23638
wt 18h	5826.28			12976.8		2.22729	6.02067
MTCH2 KO UT	5906.57			3754.71		0.635684	1
MTCH2 KO 8h	5131.74			18056.8		3.51866	5.53523
MTCH2 KO 18h	4510.62			13351.8		2.96008	4.65652
BAX/BAK DKO UT	5500.15			1370.43		0.249161	1
BAX/BAK DKO 8h	4832.03			451.263		0.0933899	0.374817
BAX/BAK DKO 18h	4243.79			427.263		0.10068	0.404074
